# Supplementary material for: A phase III double-blind, placebo-controlled, randomized withdrawal trial of 5‑aminolevulinic acid hydrochloride with sodium ferrous citrate for efficacy and safety in patients diagnosed as Leigh syndrome
Source: PLoS One. 2026 Jul 17;21(7):e0332283. doi: 10.1371/journal.pone.0332283 (PMC13379092; doi:10.1371/journal.pone.0332283)
Supplement: S2 File — (XLSX) [file pone.0332283.s018.xlsx]

## Sheet: Index
Sheet	Corresponding Tables and Figures
L1.2.1 List of characteristics of demographic and other reference values	Table 2
L2.1.1.2 List of assessments regarding insufficient efficacy for cranial nervous symptom and muscular symptoms at 24, 36 and 48 weeks of the double-blind period.	Table3
L1.1.6 List of the patient discontinued	Table 4, Figure 2A, Figure 3, Table S4
L3.4.1.1 List of Adverse events	Table 5, Table S8, Table S9, Table S10
L2.2.3.1.1 List of total NPMDS	Figure 2B, Table S2, Table S3, Figure S1, Figure S5
L2.1.1.1 List of Cranial nervous symptoms and Myopaty symptoms	Figure 3, Table S5, Table S6, Table S7, Figure S2, Figure S3
L2.2.6 List of blood FGF21 and blood GDF-15	Figure S4, Figure S5
L3.1.1.2 List of lactate	Figure S6
DATA DICTIONARY FOR MINIMAL DATA SET
README

## Sheet: L1.2.1 List of characteristics
	L1.2.1 List of characteristics of demographic and other reference values
	Analysis population: SAS
		SPP-004,Placebo was the assigned group during the double-blind period.
	Group
		No	FAS	Age at consent	Primary disease	Other disease	Age at Onset	Age at diagnosis	Family history	Medical history	complications
	Open-label discontinued
		OD-01	Y	12	Leigh, MELAS	No	6	6	No	No	Yes
		OD-02	Y	6	Leigh, MELAS	No	2	3	No	No	Yes
		OD-03	Y	8	Leigh	No	1	1	No	No	Yes
		OD-04	Y	5	Leigh	No	0	0	Yes	No	Yes
		OD-05	Y	2	Leigh	No	0	0	Yes	No	Yes
		OD-06	Y	1	Leigh	No	0	0	No	Yes	Yes
		OD-07	Y	3	Leigh	No	0	0	No	No	Yes
		OD-08	Y	3	Leigh	No	1	1	No	No	Yes
		OD-09	Y	5	Leigh	No	4	4	No	No	Yes
		OD-10	Y	3	Leigh	No	0	1	No	No	Yes
		OD-11	Y	10	Leigh	Kahns-Sayer syndrome	6	6	No	Yes	Yes
		OD-12	Y	2	Leigh	No	0	0	No	Yes	Yes
		OD-13	Y	3	Leigh	No	0	1	No	Yes	Yes
		OD-14	Y	14	Leigh	No	0	14	Yes	No	Yes
		OD-15	Y	7	Leigh	No	0	0	No	No	Yes
		OD-16	Y	33	Leigh	No	0	31	No	No	Yes
		OD-17	Y	15	Leigh	Chronic progressive external ophthalmoplegia	9	11	Yes	No	Yes
		OD-18	Y	12	Leigh	No	1	2	No	Yes	Yes
		OD-19	Y	1	Leigh	No	0	0	No	No	Yes
		OD-20	Y	9	Leigh	No	1	2	Yes	Yes	Yes
		OD-21	Y	15	Leigh	No	1	1	Yes	Yes	Yes
		OD-22	Y	4	Leigh	No	3	3	No	No	Yes
		OD-23	Y	8	Leigh	No	6	7	No	No	Yes
		OD-24	Y	14	Leigh, MELAS	No	0	1	No	No	Yes
		OD-25	Y	14	Leigh	No	0	1	Yes	Yes	Yes
		OD-26	Y	7	Leigh	No	0	0	Yes	No	Yes
	SPP-004
		ALA-01	Y	19	Leigh, MELAS	No	12	12	No	No	Yes
		ALA-02	Y	14	Leigh	No	1	1	Yes	No	Yes
		ALA-03	Y	15	Leigh	No	0	0	Yes	No	Yes
		ALA-04	Y	1	Leigh	No	0	1	Yes	No	Yes
		ALA-05	Y	12	Leigh	No	0	4	No	Yes	Yes
		ALA-06	Y	17	Leigh	No	0	0	No	Yes	Yes
		ALA-07	Y	5	Leigh	No	0	3	No	Yes	Yes
		ALA-08	Y	2	Leigh	No	0	0	Yes	Yes	Yes
		ALA-09	Y	4	Leigh	No	1	1	No	Yes	Yes
		ALA-10	Y	9	Leigh, MELAS	No	5	6	No	No	No
		ALA-11	Y	3	Leigh	No	0	0	No	No	Yes
		ALA-12	Y	4	Leigh	No	1	2	No	No	Yes
		ALA-13	Y	2	Leigh	No	1	1	Yes	Yes	No
		ALA-14	Y	2	Leigh	No	0	1	Yes	Yes	Yes
	Placebo
		PLA-01	Y	10	Leigh	No	7	9	No	No	Yes
		PLA-02	Y	9	Leigh	No	0	0	No	No	No
		PLA-03	Y	4	Leigh	No	0	4	No	Yes	Yes
		PLA-04	Y	25	Leigh	No	1	3	Yes	Yes	Yes
		PLA-05	Y	3	Leigh	No	1	3	No	Yes	Yes
		PLA-06	Y	2	Leigh	No	0	0	Yes	Yes	Yes
		PLA-07	Y	7	Leigh	No	2	2	No	Yes	Yes
		PLA-08	Y	7	Leigh	No	2	7	No	Yes	Yes
		PLA-09	Y	15	Leigh, MELAS	No	9	10	No	Yes	Yes
		PLA-10	Y	3	Leigh	No	1	1	Yes	No	Yes
		PLA-11	Y	11	Leigh	No	3	6	Yes	Yes	Yes
		PLA-12	Y	3	Leigh	No	0	1	No	No	No
		PLA-13	Y	3	Leigh	No	3	3	No	Yes	Yes
		PLA-14	Y	1	Leigh	No	1	1	No	Yes	No

## Sheet: L2.1.1.2 List of inefficacy
	L2.1.1.2 List of assessments regarding insufficient efficacy for cranial nervous symptom and muscular symptoms at 24, 36 and 48 weeks of the double-blind period.
	Analysis population: FAS of the double-blind period
	Y: Inadequate efficacy
	Group				Status of Inadequate efficacy
	Group
		No	Age of Onset	Days until inadequate efficacy	24-weeks	36-weeks	48-weeks
	SPP-004
		ALA-01	≥1 years	78	Y	Y	Y
		ALA-03	<1 years	-	N	N	N
		ALA-04	<1 years	-	N	N	N
		ALA-05	<1 years	-	N	N	N
		ALA-06	<1 years	-	N	N	N
		ALA-07	<1 years	-	N	N	N
		ALA-08	<1 years	-	N	N	N
		ALA-09	≥1 years	-	N	N	N
		ALA-10	≥1 years	-	N	N	N
		ALA-11	<1 years	-	N	N	N
		ALA-12	≥1 years	175	Y	Y	Y
		ALA-13	≥1 years	-	N	N	N
		ALA-14	<1 years	-	N	N	N
	Placebo
		PLA-01	≥1 years	78	Y	Y	Y
		PLA-02	<1 years	-	N	N	N
		PLA-03	<1 years	-	N	N	N
		PLA-04	≥1 years	50	Y	Y	Y
		PLA-05	≥1 years	-	N	N	N
		PLA-06	<1 years	-	N	N	N
		PLA-07	≥1 years	113	Y	Y	Y
		PLA-08	≥1 years	85	Y	Y	Y
		PLA-09	≥1 years	-	N	N	N
		PLA-10	≥1 years	-	N	N	N
		PLA-11	≥1 years	113	Y	Y	Y
		PLA-12	<1 years	57	Y	Y	Y
		PLA-13	≥1 years	44	Y	Y	Y
		PLA-14	≥1 years	-	N	N	N

## Sheet: L1.1.6 List of discontiuation
	L1.1.6 List of the patient discontinued
	Analysis population: Resistered cases
		SPP-004,Placebo was the assigned group during the double-blind period.
	Group
			Days from first administration Duration from the first dose to treatment discontinuation (days)
		No	Open-label period	DB-period	Reoson for discontinuation
	Open-label discontinued
		OD-01	174	-	During the Open-label period, no efficacy was observed, and therefore the principal investigator (or co-investigator) judged that it was not appropriate to continue the clinical trial.
		OD-02	181	-	During the Open-label period, no efficacy was observed, and therefore the principal investigator (or co-investigator) judged that it was not appropriate to continue the clinical trial.
		OD-03	207	-	During the Open-label period, no efficacy was observed, and therefore the principal investigator (or co-investigator) judged that it was not appropriate to continue the clinical trial.
		OD-04	167	-	During the Open-label period, no efficacy was observed, and therefore the principal investigator (or co-investigator) judged that it was not appropriate to continue the clinical trial.
		OD-05	167	-	During the Open-label period, no efficacy was observed, and therefore the principal investigator (or co-investigator) judged that it was not appropriate to continue the clinical trial.
		OD-06	179	-	During the Open-label period, no efficacy was observed, and therefore the principal investigator (or co-investigator) judged that it was not appropriate to continue the clinical trial.
		OD-07	176	-	During the Open-label period, no efficacy was observed, and therefore the principal investigator (or co-investigator) judged that it was not appropriate to continue the clinical trial.
		OD-08	177	-	During the Open-label period, no efficacy was observed, and therefore the principal investigator (or co-investigator) judged that it was not appropriate to continue the clinical trial.
		OD-09	175	-	During the Open-label period, no efficacy was observed, and therefore the principal investigator (or co-investigator) judged that it was not appropriate to continue the clinical trial.
		OD-10	181	-	During the Open-label period, no efficacy was observed, and therefore the principal investigator (or co-investigator) judged that it was not appropriate to continue the clinical trial.
		OD-11	161	-	During the Open-label period, no efficacy was observed, and therefore the principal investigator (or co-investigator) judged that it was not appropriate to continue the clinical trial.
		OD-12	176	-	During the Open-label period, no efficacy was observed, and therefore the principal investigator (or co-investigator) judged that it was not appropriate to continue the clinical trial.
		OD-13	168	-	The participant (or their legal representative) requested that the study be discontinued. During the Open-label period, no efficacy was observed, and therefore the principal investigator (or co-investigator) judged that it was not appropriate to continue the clinical trial.
		OD-14	166	-	During the Open-label period, no efficacy was observed, and therefore the principal investigator (or co-investigator) judged that it was not appropriate to continue the clinical trial.
		OD-15	175	-	During the Open-label period, no efficacy was observed, and therefore the principal investigator (or co-investigator) judged that it was not appropriate to continue the clinical trial.
		OD-16	169	-	During the Open-label period, no efficacy was observed, and therefore the principal investigator (or co-investigator) judged that it was not appropriate to continue the clinical trial.
		OD-17	176	-	During the Open-label period, no efficacy was observed, and therefore the principal investigator (or co-investigator) judged that it was not appropriate to continue the clinical trial.
		OD-18	181	-	During the Open-label period, no efficacy was observed, and therefore the principal investigator (or co-investigator) judged that it was not appropriate to continue the clinical trial.
		OD-19	169	-	During the Open-label period, no efficacy was observed, and therefore the principal investigator (or co-investigator) judged that it was not appropriate to continue the clinical trial.
		OD-20	166	-	During the Open-label period, no efficacy was observed, and therefore the principal investigator (or co-investigator) judged that it was not appropriate to continue the clinical trial.
		OD-21	169	-	The participant (or their legal representative) requested that the study be discontinued. During the Open-label period, no efficacy was observed, and therefore the principal investigator (or co-investigator) judged that it was not appropriate to continue the clinical trial.
		OD-22	169	-	During the Open-label period, no efficacy was observed, and therefore the principal investigator (or co-investigator) judged that it was not appropriate to continue the clinical trial.
		OD-23	165	-	During the Open-label period, no efficacy was observed, and therefore the principal investigator (or co-investigator) judged that it was not appropriate to continue the clinical trial.
		OD-24	174	-	During the Open-label period, no efficacy was observed, and therefore the principal investigator (or co-investigator) judged that it was not appropriate to continue the clinical trial.
		OD-25	181	-	During the Open-label period, no efficacy was observed, and therefore the principal investigator (or co-investigator) judged that it was not appropriate to continue the clinical trial.
		OD-26	174	-	During the Open-label period, no efficacy was observed, and therefore the principal investigator (or co-investigator) judged that it was not appropriate to continue the clinical trial.
	SPP-004
		ALA-01	251	77	During the double-blind phase, the principal investigator (or co-investigator) determined that "the investigational drug was ineffective."
		ALA-02	273	107	The principal investigator (or co-investigator) determined that it was difficult to continue the clinical trial due to the occurrence of adverse events, etc.
		ALA-09	511	337	The participant (or their legal representative) requested that the study be discontinued.
		ALA-12	342	174	During the double-blind phase, the principal investigator (or co-investigator) determined that "the investigational drug was ineffective."
	Placebo
		PLA-01	246	77	During the double-blind phase, the principal investigator (or co-investigator) determined that "the investigational drug was ineffective."
		PLA-04	222	49	During the double-blind phase, the principal investigator (or co-investigator) determined that "the investigational drug was ineffective."
		PLA-07	279	112	During the double-blind phase, the principal investigator (or co-investigator) determined that "the investigational drug was ineffective."
		PLA-08	252	84	During the double-blind phase, the principal investigator (or co-investigator) determined that "the investigational drug was ineffective."
		PLA-11	273	112	During the double-blind phase, the principal investigator (or co-investigator) determined that "the investigational drug was ineffective."
		PLA-12	228	56	During the double-blind phase, the principal investigator (or co-investigator) determined that "the investigational drug was ineffective."
		PLA-13	222	43	During the double-blind phase, the principal investigator (or co-investigator) determined that "the investigational drug was ineffective."

## Sheet: L3.4.1.1_List of Adverse events
	L3.4.1.1 List of Adverse events
	Analysis population: SAS
	*1 SPP-004 and placebo denote the assigned groups during the double-blind period.
	*2 Calculated with the date of first administration as Day 1.
	*3 Calculated with the date of first administration in the double-blind period as Day 1.
	*4: (a) death; (b) life-threatening; (c) requires inpatient hospitalization or prolongation of existing hospitalization; (d) disability; (e) risk of disability;
		(f) other medically important conditions comparable to those in (a)–(e); (g) congenital disease or anomaly in offspring.
	Group*1
	No		AE No.		Days*2	Severity	Seriousness*4
		Period		SOC/PT	Days*3	Outcome	Causality with Investigational Product	Action taken	Action for investigational Product
	Open-label discontiued
	OD-02
		Open-label period	1	Metabolism and nutrition disorders/ Hyponatraemia	90	Mild_x000D_ Recovered	Non-serious_x000D_ No reasonable possibility	Other(Reduce water content. Increase Na (Solita T2).)	Continued
			2	Injury, poisoning and procedural complications/ Compression fracture	117	Moderate Not Recovered	Non-serious_x000D_ No reasonable possibility	Concomitant medication	Continued
			3	Injury, poisoning and procedural complications/ Joint dislocation	129	Mild_x000D_ Not Recovered	Non-serious_x000D_ No reasonable possibility	None	Continued
			4	Gastrointestinal disorders/ Vomiting	118	Mild_x000D_ Recovered	Non-serious_x000D_ No reasonable possibility	None	Continued
	OD-03
		Open-label period	1	Infections and infestations/ Urinary tract infection	2	Moderate_x000D_ Recovered	Non-serious_x000D_ No reasonable possibility	Concomitant medication	Continued
			2	Infections and infestations/ Pneumonia	9	Moderate_x000D_ Recovered	Serious(c)_x000D_ No reasonable possibility	Concomitant medication	Continued
			3	Infections and infestations/ Pneumonia	174	Severe_x000D_ Recovered	Serious(c)_x000D_ No reasonable possibility	Concomitant medication, Concomitant therapy	Continued
			4	Blood and lymphatic system disorders/ Disseminated intravascular coagulation	174	Moderate_x000D_ Recovered	Non-serious_x000D_ No reasonable possibility	Concomitant medication	Continued
	OD-04
		Open-label period	1	General disorders and administration site conditions/ Pyrexia	22	Moderate_x000D_ Recovered	Non-serious_x000D_ No reasonable possibility	Concomitant medication	Continued
			2	Respiratory, thoracic and mediastinal disorders/ Upper respiratory tract inflammation	50	Moderate_x000D_ Recovered	Non-serious_x000D_ No reasonable possibility	Concomitant medication	Continued
			3	Infections and infestations/ Gastroenteritis	83	Moderate_x000D_ Recovered	Non-serious_x000D_ No reasonable possibility	Concomitant medication	Continued
			4	Respiratory, thoracic and mediastinal disorders/ Upper respiratory tract inflammation	113	Moderate_x000D_ Recovered	Non-serious_x000D_ No reasonable possibility	Concomitant medication	Continued
			5	Infections and infestations/ Cystitis	197	Moderate_x000D_ Not Recovered	Non-serious_x000D_ No reasonable possibility	Concomitant medication	Continued
	OD-05
		Open-label period	1	Infections and infestations/ Nasopharyngitis	3	Moderate_x000D_ Recovered	Non-serious_x000D_ No reasonable possibility	Concomitant medication	Continued
	OD-06
		Open-label period	1	Respiratory, thoracic and mediastinal disorders/ Upper respiratory tract inflammation	12	Moderate_x000D_ Recovered	Non-serious_x000D_ No reasonable possibility	Concomitant medication	Continued
			2	Respiratory, thoracic and mediastinal disorders/ Upper respiratory tract inflammation	29	Mild_x000D_ Recovered	Non-serious_x000D_ No reasonable possibility	None	Continued
			3	Respiratory, thoracic and mediastinal disorders/ Upper respiratory tract inflammation	65	Moderate_x000D_ Recovered	Non-serious_x000D_ No reasonable possibility	Concomitant medication	Continued
			4	Respiratory, thoracic and mediastinal disorders/ Upper respiratory tract inflammation	133	Moderate_x000D_ Recovered	Non-serious_x000D_ No reasonable possibility	Concomitant medication	Continued
			5	Respiratory, thoracic and mediastinal disorders/ Upper respiratory tract inflammation	163	Mild_x000D_ Recovered	Non-serious_x000D_ No reasonable possibility	None	Continued
			6	Infections and infestations/ Otitis media	188	Moderate_x000D_ Not Recovered	Non-serious_x000D_ No reasonable possibility	Concomitant medication	Continued
	OD-07
		Open-label period	1	Respiratory, thoracic and mediastinal disorders/ Upper respiratory tract inflammation	26	Mild_x000D_ Recovered	Non-serious_x000D_ No reasonable possibility	None	Continued
			2	Skin and subcutaneous tissue disorders/ Eczema asteatotic	80	Moderate_x000D_ Not Recovered	Non-serious_x000D_ No reasonable possibility	Concomitant medication	Continued
			3	Gastrointestinal disorders/ Vomiting	20	Mild_x000D_ Recovered	Non-serious_x000D_ Possible	None	Continued
	OD-08
		Open-label period	1	Psychiatric disorders/ Insomnia	1	Mild_x000D_ Recovered	Non-serious_x000D_ Possible	None	Continued
			2	Respiratory, thoracic and mediastinal disorders/ Upper respiratory tract inflammation	76	Moderate_x000D_ Recovered	Non-serious_x000D_ No reasonable possibility	Concomitant medication	Continued
	OD-09
		Open-label period	1	Infections and infestations/ Influenza	77	Mild_x000D_ Recovered	Non-serious_x000D_ No reasonable possibility	Concomitant medication	Continued
			2	Respiratory, thoracic and mediastinal disorders/ Rhinitis allergic	66	Mild_x000D_ Recovered	Non-serious_x000D_ No reasonable possibility	Concomitant medication	Continued
			3	Respiratory, thoracic and mediastinal disorders/ Rhinitis allergic	182	Mild_x000D_ Recovered	Non-serious_x000D_ No reasonable possibility	Concomitant medication	Continued
	OD-10
		Open-label period	1	Gastrointestinal disorders/ Gastrooesophageal reflux disease	107	Mild_x000D_ Recovered	Non-serious_x000D_ No reasonable possibility	Concomitant medication	Continued
	OD-11
		Open-label period	2	Endocrine disorders/ Hypoparathyroidism	126	Mild_x000D_ Recovering	Non-serious_x000D_ No reasonable possibility	Concomitant medication	Continued
	OD-12
		Open-label period	1	Infections and infestations/ Bronchitis	7	Moderate_x000D_ Recovered	Non-serious_x000D_ No reasonable possibility	Concomitant medication	Continued
			2	Infections and infestations/ Bronchitis	55	Mild_x000D_ Recovered	Non-serious_x000D_ No reasonable possibility	Concomitant medication	Continued
			3	Infections and infestations/ Respiratory syncytial virus infection	63	Moderate_x000D_ Recovered	Serious(c)_x000D_ No reasonable possibility	Concomitant medication, Concomitant therapy	Continued
			4	Infections and infestations/ Influenza	106	Moderate_x000D_ Recovered	Non-serious_x000D_ No reasonable possibility	Concomitant medication	Continued
			5	Infections and infestations/ Gastroenteritis	148	Moderate_x000D_ Recovered	Serious(c)_x000D_ No reasonable possibility	Concomitant medication	Continued
			6	Infections and infestations/ Respiratory tract infection	198	Moderate_x000D_ Not Recovered	Non-serious_x000D_ No reasonable possibility	Concomitant medication	Continued
	OD-13
		Open-label period	1	General disorders and administration site conditions/ Pyrexia	9	Mild_x000D_ Recovered	Non-serious_x000D_ No reasonable possibility	None	Continued
			2	Respiratory, thoracic and mediastinal disorders/ Pneumonia aspiration	22	Mild_x000D_ Recovered	Non-serious_x000D_ No reasonable possibility	Concomitant medication	Continued
			3	Infections and infestations/ Pneumonia	47	Severe_x000D_ Recovered	Serious(c)_x000D_ No reasonable possibility	Concomitant medication, Concomitant therapy	Continued
			4	Respiratory, thoracic and mediastinal disorders/ Upper respiratory tract inflammation	83	Mild_x000D_ Recovered	Non-serious_x000D_ No reasonable possibility	Concomitant medication	Continued
			5	Respiratory, thoracic and mediastinal disorders/ Upper respiratory tract inflammation	88	Mild_x000D_ Recovered	Non-serious_x000D_ No reasonable possibility	Concomitant medication	Continued
			6	Blood and lymphatic system disorders/ Lymphadenitis	131	Mild_x000D_ Recovered	Non-serious_x000D_ No reasonable possibility	Concomitant medication	Continued
			7	Nervous system disorders/ Status epilepticus	150	Moderate_x000D_ Recovered	Serious(c)_x000D_ No reasonable possibility	Concomitant medication	Continued
			8	Respiratory, thoracic and mediastinal disorders/ Upper respiratory tract inflammation	150	Mild_x000D_ Recovered	Non-serious_x000D_ No reasonable possibility	Concomitant medication	Continued
			9	Infections and infestations/ Gastroenteritis	187	Mild_x000D_ Recovered	Non-serious_x000D_ No reasonable possibility	None	Other
			10	Infections and infestations/ Viral infection	192	Mild_x000D_ Recovered	Non-serious_x000D_ No reasonable possibility	Concomitant medication	Other
	OD-14
		Open-label period	1	Infections and infestations/ Varicella	11	Mild_x000D_ Recovered	Non-serious_x000D_ No reasonable possibility	Concomitant medication	Continued
			2	Skin and subcutaneous tissue disorders/ Eczema asteatotic	55	Mild_x000D_ Recovering	Non-serious_x000D_ No reasonable possibility	Concomitant medication	Continued
			3	Infections and infestations/ Sinusitis	55	Mild_x000D_ Recovering	Non-serious_x000D_ No reasonable possibility	Concomitant medication	Continued
			4	Respiratory, thoracic and mediastinal disorders/ Upper respiratory tract inflammation	194	Mild_x000D_ Recovered	Non-serious_x000D_ No reasonable possibility	Concomitant medication	Continued
	OD-15
		Open-label period	1	Respiratory, thoracic and mediastinal disorders/ Upper respiratory tract inflammation	75	Moderate_x000D_ Recovered	Serious(c)_x000D_ No reasonable possibility	Concomitant medication	Continued
			2	Infections and infestations/ Bronchitis	107	Mild_x000D_ Recovered	Non-serious_x000D_ No reasonable possibility	Concomitant medication	Continued
			3	Eye disorders/ Conjunctivitis allergic	182	Mild_x000D_ Not Recovered	Non-serious_x000D_ No reasonable possibility	Concomitant medication	Other
	OD-17
		Open-label period	1	Infections and infestations/ Tooth abscess	118	Mild_x000D_ Recovered	Non-serious_x000D_ No reasonable possibility	Concomitant medication	Continued
			2	Sinusitis/_x000D_ Infections and infestations/_x000D_ Sinusitis	175	Mild_x000D_ Recovered	Non-serious_x000D_ No reasonable possibility	Concomitant medication	Continued
	OD-18
		Open-label period	1	Gastrointestinal disorders/ Tooth discolouration	3	Mild_x000D_ Recovered	Non-serious_x000D_ Possible	None	Continued
			2	Infections and infestations/ Nasopharyngitis	142	Mild_x000D_ Recovered	Non-serious_x000D_ No reasonable possibility	Concomitant medication	Continued
	OD-19
		Open-label period	1	Investigations/ Blood urea increased	30	Mild_x000D_ Recovered	Non-serious_x000D_ No reasonable possibility	Other(Change of concomitant medication)	Continued
			2	Respiratory, thoracic and mediastinal disorders/ Upper respiratory tract inflammation	26	Mild_x000D_ Recovered	Non-serious_x000D_ No reasonable possibility	Concomitant medication	Continued
	OD-20
		Open-label period	1	Infections and infestations/ Nasopharyngitis	85	Mild_x000D_ Recovered	Serious(c)_x000D_ No reasonable possibility	Concomitant medication	Continued
			2	Respiratory, thoracic and mediastinal disorders/ Upper respiratory tract inflammation	142	Mild_x000D_ Recovered	Non-serious_x000D_ No reasonable possibility	Concomitant medication	Continued
	OD-21
		Open-label period	1	Infections and infestations/ Nasopharyngitis	4	Mild_x000D_ Recovered	Non-serious_x000D_ No reasonable possibility	Concomitant medication	Continued
	OD-22
		Open-label period	1	Infections and infestations/ Nasopharyngitis	7	Mild_x000D_ Recovered	Non-serious_x000D_ No reasonable possibility	None	Continued
			2	Infections and infestations/ Gastroenteritis rotavirus	88	Mild_x000D_ Recovered	Non-serious_x000D_ No reasonable possibility	None	Continued
	OD-23
		Open-label period	1	Infections and infestations/ Nasopharyngitis	60	Mild_x000D_ Recovered	Non-serious_x000D_ No reasonable possibility	None	Continued
			2	Gastrointestinal disorders/ Diarrhoea	78	Mild_x000D_ Recovered	Non-serious_x000D_ No reasonable possibility	None	Continued
			3	Gastrointestinal disorders/ Vomiting	116	Mild_x000D_ Recovered	Non-serious_x000D_ No reasonable possibility	None	Continued
			4	Respiratory, thoracic and mediastinal disorders/ Cough	186	Mild_x000D_ Recovered	Non-serious_x000D_ Possible	None	Other
	OD-24
		Open-label period	1	Infections and infestations/ Nasopharyngitis	88	Mild_x000D_ Recovered	Non-serious_x000D_ No reasonable possibility	None	Continued
			2	Eye disorders/ Conjunctivitis allergic	151	Mild_x000D_ Not Recovered	Non-serious_x000D_ No reasonable possibility	Concomitant medication	Continued
	OD-25
		Open-label period	1	Infections and infestations/ Upper respiratory tract infection	213	Mild_x000D_ Recovering	Non-serious_x000D_ No reasonable possibility	None	Other
	OD-26
		Open-label period	1	Gastrointestinal disorders/ Vomiting	73	Moderate_x000D_ Recovered	Serious(c)_x000D_ No reasonable possibility	Concomitant medication, Concomitant therapy	Continued
			2	Gastrointestinal disorders/ Gastrooesophageal reflux disease	15	Mild_x000D_ Not Recovered	Non-serious_x000D_ No reasonable possibility	Concomitant medication	Continued
			3	Respiratory, thoracic and mediastinal disorders/ Upper respiratory tract inflammation	120	Moderate_x000D_ Recovered	Serious(c)_x000D_ No reasonable possibility	Concomitant medication	Continued
			4	Infections and infestations/ Bronchitis	161	Moderate_x000D_ Recovered	Serious(c)_x000D_ No reasonable possibility	Concomitant medication	Continued
			5	Nervous system disorders/ Epilepsy	174	Moderate_x000D_ Recovered	Serious(c)_x000D_ No reasonable possibility	Concomitant medication	Continued
	SPP-004
	ALA-01
		Open-label period	1	Infections and infestations/ Nasopharyngitis	71	Moderate_x000D_ Recovered	Non-serious_x000D_ No reasonable possibility	Concomitant medication	Continued
			2	Infections and infestations/ Gastroenteritis	143	Mild_x000D_ Recovered	Non-serious_x000D_ No reasonable possibility	None	Continued
	ALA-02
		Open-label period	1	Infections and infestations/ Nasopharyngitis	20	Moderate_x000D_ Recovered	Non-serious_x000D_ No reasonable possibility	Concomitant medication	Continued
			2	Infections and infestations/ Nasopharyngitis	52	Moderate_x000D_ Recovered	Non-serious_x000D_ No reasonable possibility	Concomitant medication	Continued
			3	Infections and infestations/ Nasopharyngitis	90	Moderate_x000D_ Recovered	Non-serious_x000D_ No reasonable possibility	Concomitant medication	Continued
			9	Hepatobiliary disorders/ Hepatic function abnormal	167	Mild_x000D_ Recovered	Non-serious_x000D_ No reasonable possibility	Others	Continued
		Double-blind period	4	Gastrointestinal disorders/ Oesophageal rupture	194	Severe_x000D_ Recovered	Serious(c)_x000D_ No reasonable possibility	Concomitant medication, Concomitant therapy	Cancellation
			5	Infections and infestations/ Pneumonia	194	Moderate_x000D_ Recovered	Non-serious_x000D_ No reasonable possibility	Concomitant medication	Continued
			6	Infections and infestations/ Infectious pleural effusion	201	Severe_x000D_ Recovered	Non-serious_x000D_ No reasonable possibility	Concomitant medication, Concomitant therapy	Continued
			7	Infections and infestations/ Nasopharyngitis	275	Moderate_x000D_ Recovered	Non-serious_x000D_ No reasonable possibility	Concomitant medication	Other
			8	Infections and infestations/ Nasopharyngitis	309	Moderate_x000D_ Recovered	Non-serious_x000D_ No reasonable possibility	Concomitant medication	Other
	ALA-03
		Open-label period	1	Skin and subcutaneous tissue disorders/ Rash	1	Mild_x000D_ Recovered	Non-serious_x000D_ No reasonable possibility	None	Continued
			2	Skin and subcutaneous tissue disorders/ Dermatitis contact	17	Moderate_x000D_ Recovered	Non-serious_x000D_ No reasonable possibility	Concomitant medication	Continued
		Double-blind period	3	Nervous system disorders/ Myoclonus	234	Moderate_x000D_ Recovered	Serious(c)_x000D_ No reasonable possibility	Concomitant medication	Continued
			4	Respiratory, thoracic and mediastinal disorders/ Upper respiratory tract inflammation	254	Moderate_x000D_ Recovered	Non-serious_x000D_ No reasonable possibility	Concomitant medication	Continued
			5	Neoplasms benign, malignant and unspecified (incl cysts and polyps)/ Fibroadenoma of breast	312	Mild_x000D_ Not Recovered	Non-serious_x000D_ No reasonable possibility	None	Continued
	ALA-04
		Open-label period	1	Respiratory, thoracic and mediastinal disorders/ Upper respiratory tract inflammation	37	Mild_x000D_ Recovered	Non-serious_x000D_ No reasonable possibility	None	Continued
			2	Skin and subcutaneous tissue disorders/ Eczema asteatotic	110	Moderate_x000D_ Recovered	Non-serious_x000D_ No reasonable possibility	Concomitant medication	Continued
		Double-blind period	3	Respiratory, thoracic and mediastinal disorders/ Upper respiratory tract inflammation	274	Moderate_x000D_ Recovered	Non-serious_x000D_ No reasonable possibility	Concomitant medication	Continued
			4	Metabolism and nutrition disorders/ Hyperphosphatasaemia	259	Mild_x000D_ Recovered	Non-serious_x000D_ No reasonable possibility	None	Continued
			5	Infections and infestations/ Acute sinusitis	316	Moderate_x000D_ Recovered	Non-serious_x000D_ No reasonable possibility	Concomitant medication	Continued
			6	Gastrointestinal disorders/ Diarrhoea	305	Moderate_x000D_ Recovered	Non-serious_x000D_ No reasonable possibility	Concomitant medication	Continued
			7	Respiratory, thoracic and mediastinal disorders/ Upper respiratory tract inflammation	373	Moderate_x000D_ Recovered	Non-serious_x000D_ No reasonable possibility	Concomitant medication	Continued
	ALA-05
		Double-blind period	1	Infections and infestations/ Nasopharyngitis	196	Mild_x000D_ Recovered	Non-serious_x000D_ No reasonable possibility	Concomitant medication	Continued
			2	Immune system disorders/ Seasonal allergy	206	Mild_x000D_ Recovered	Non-serious_x000D_ No reasonable possibility	Concomitant medication	Continued
			3	Immune system disorders/ Atopy	227	Mild_x000D_ Not Recovered	Non-serious_x000D_ No reasonable possibility	Concomitant medication	Continued
			4	Infections and infestations/ Nasopharyngitis	278	Mild_x000D_ Recovered	Non-serious_x000D_ No reasonable possibility	None	Continued
	ALA-06
		Double-blind period	1	Infections and infestations/ Cystitis	198	Mild_x000D_ Not Recovered	Non-serious_x000D_ No reasonable possibility	Concomitant medication	Continued
			2	Respiratory, thoracic and mediastinal disorders/ Upper respiratory tract inflammation	257	Mild_x000D_ Recovered	Non-serious_x000D_ No reasonable possibility	Concomitant medication	Continued
			3	Respiratory, thoracic and mediastinal disorders/ Pleural effusion	435	Moderate_x000D_ Recovered	Serious(c)_x000D_ No reasonable possibility	Concomitant medication, Concomitant therapy	Continued
			4	Skin and subcutaneous tissue disorders/ Eczema asteatotic	450	Mild_x000D_ Not Recovered	Non-serious_x000D_ No reasonable possibility	Concomitant medication	Continued
			5	Skin and subcutaneous tissue disorders/ Acne	460	Mild_x000D_ Not Recovered	Non-serious_x000D_ No reasonable possibility	Concomitant medication	Continued
			6	Respiratory, thoracic and mediastinal disorders/ Pleural effusion	486	Moderate_x000D_ Recovered	Serious(c)_x000D_ No reasonable possibility	Concomitant medication, Concomitant therapy	Continued
	ALA-07
		Open-label period	1	Infections and infestations/ Influenza	43	Moderate_x000D_ Recovered	Serious(c)_x000D_ No reasonable possibility	Concomitant medication	Continued
			2	Gastrointestinal disorders/ Vomiting	150	Mild_x000D_ Recovered	Non-serious_x000D_ No reasonable possibility	None	Continued
			3	Gastrointestinal disorders/ Vomiting	170	Mild_x000D_ Recovered	Non-serious_x000D_ No reasonable possibility	Concomitant medication	Continued
		Double-blind period	4	Injury, poisoning and procedural complications/ Thermal burn	238	Mild_x000D_ Recovered	Non-serious_x000D_ No reasonable possibility	Concomitant medication	Continued
			5	General disorders and administration site conditions/ Pyrexia	254	Mild_x000D_ Recovered	Non-serious_x000D_ No reasonable possibility	Concomitant medication	Continued
			6	Infections and infestations/ Gastroenteritis viral	314	Moderate_x000D_ Recovered	Serious(c)_x000D_ No reasonable possibility	Concomitant medication	Continued
			7	Psychiatric disorders/ Insomnia	316	Mild_x000D_ Recovered	Non-serious_x000D_ No reasonable possibility	Concomitant medication	Continued
			8	Gastrointestinal disorders/ Vomiting	288	Mild_x000D_ Recovered	Non-serious_x000D_ No reasonable possibility	Concomitant medication	Continued
			9	Infections and infestations/ Gastroenteritis	459	Mild_x000D_ Recovered	Non-serious_x000D_ No reasonable possibility	Concomitant medication	Continued
			10	Gastrointestinal disorders/ Acetonaemic vomiting	482	Mild_x000D_ Recovered	Non-serious_x000D_ No reasonable possibility	Concomitant medication	Continued
	ALA-08
		Open-label period	1	Respiratory, thoracic and mediastinal disorders/ Upper respiratory tract inflammation	71	Mild_x000D_ Recovered	Non-serious_x000D_ No reasonable possibility	Concomitant medication	Continued
			2	Respiratory, thoracic and mediastinal disorders/ Upper respiratory tract inflammation	122	Mild_x000D_ Recovered	Non-serious_x000D_ No reasonable possibility	Concomitant medication	Continued
			3	Skin and subcutaneous tissue disorders/ Rash	123	Mild_x000D_ Recovered	Non-serious_x000D_ No reasonable possibility	Concomitant medication	Continued
		Double-blind period	4	Infections and infestations/ Nasopharyngitis	211	Mild_x000D_ Recovered	Non-serious_x000D_ No reasonable possibility	Concomitant medication	Continued
			5	Infections and infestations/ Nasopharyngitis	247	Mild_x000D_ Recovered	Non-serious_x000D_ No reasonable possibility	Concomitant medication	Continued
			6	Infections and infestations/ Nasopharyngitis	400	Mild_x000D_ Recovered	Non-serious_x000D_ No reasonable possibility	Concomitant medication	Continued
	ALA-09		1
		Open-label period	2	Infections and infestations/ Bronchitis	26	Mild_x000D_ Recovered	Non-serious_x000D_ No reasonable possibility	Concomitant medication	Continued
			3	Injury, poisoning and procedural complications/ Wound	44	Mild_x000D_ Recovered	Non-serious_x000D_ No reasonable possibility	Concomitant medication	Continued
			4	Gastrointestinal disorders/ Tooth discolouration	51	Mild_x000D_ Recovered	Non-serious_x000D_ Possible	Other (Dental vist)	Continued
			5	Respiratory, thoracic and mediastinal disorders/ Upper respiratory tract inflammation	101	Mild_x000D_ Recovered	Non-serious_x000D_ No reasonable possibility	Concomitant medication	Continued
			6	Infections and infestations/ Streptococcal infections	163	Mild_x000D_ Recovered	Non-serious_x000D_ No reasonable possibility	Concomitant medication	Continued
		Double-blind period	7	Respiratory, thoracic and mediastinal disorders/ Upper respiratory tract inflammation	195	Mild_x000D_ Recovered	Non-serious_x000D_ No reasonable possibility	Concomitant medication	Continued
			8	Respiratory, thoracic and mediastinal disorders/ Upper respiratory tract inflammation	251	Mild_x000D_ Recovered	Non-serious_x000D_ No reasonable possibility	Concomitant medication	Continued
			9	Respiratory, thoracic and mediastinal disorders/ Upper respiratory tract inflammation	294	Mild_x000D_ Recovered	Non-serious_x000D_ No reasonable possibility	Concomitant medication	Continued
			10	Gastrointestinal disorders/ Dental caries	396	Mild_x000D_ Recovered	Non-serious_x000D_ No reasonable possibility	Concomitant therapy	Continued
	ALA-10
		Open-label period	1	Nervous system disorders/ Seizure	106	Mild_x000D_ Recovered	Serious(c)_x000D_ No reasonable possibility	Concomitant medication	Continued
			2	Gastrointestinal disorders/ Diarrhoea	109	Moderate_x000D_ Recovered	Non-serious_x000D_ No reasonable possibility	Concomitant therapy	Continued
			3	Gastrointestinal disorders/ Constipation	109	Mild_x000D_ Not Recovered	Non-serious_x000D_ No reasonable possibility	Concomitant medication, Concomitant therapy	Continued
			4	Nervous system disorders/ Seizure	158	Moderate_x000D_ Recovered	Serious(c)_x000D_ No reasonable possibility	Concomitant medication	Continued
			5	Infections and infestations/ Infection bacterial	158	Mild_x000D_ Recovered	Non-serious_x000D_ No reasonable possibility	Concomitant medication	Continued
			6	Gastrointestinal disorders/ Diarrhoea	149	Mild_x000D_ Recovered	Non-serious_x000D_ No reasonable possibility	None	Continued
			7	Gastrointestinal disorders/ Diarrhoea	168	Mild_x000D_ Recovered	Non-serious_x000D_ No reasonable possibility	None	Continued
		Double-blind period	8	Infections and infestations/ Gastroenteritis	193	Mild_x000D_ Recovered	Non-serious_x000D_ No reasonable possibility	None	Continued
			9	Investigations/ Streptococcus test positive	204	Mild_x000D_ Recovered	Non-serious_x000D_ No reasonable possibility	Concomitant medication	Continued
			10	Infections and infestations/ Pneumonia	212	Moderate_x000D_ Recovered	Serious(c)_x000D_ No reasonable possibility	Concomitant medication	Continued
			11	Gastrointestinal disorders/ Diarrhoea	222	Mild_x000D_ Recovered	Non-serious_x000D_ No reasonable possibility	None	Continued
			12	Gastrointestinal disorders/ Diarrhoea	234	Mild_x000D_ Recovered	Non-serious_x000D_ No reasonable possibility	None	Continued
			13	Infections and infestations/ Nasopharyngitis	302	Mild_x000D_ Recovered	Non-serious_x000D_ No reasonable possibility	None	Continued
			14	Nervous system disorders/ Seizure	320	Moderate_x000D_ Recovered	Serious(c)_x000D_ No reasonable possibility	Concomitant medication	Continued
			15	Gastrointestinal disorders/ Diarrhoea	289	Mild_x000D_ Recovered	Non-serious_x000D_ No reasonable possibility	None	Continued
			16	Cystitis/_x000D_ Infections and infestations/_x000D_ Cystitis	328	Mild_x000D_ Recovered	Non-serious_x000D_ No reasonable possibility	Concomitant medication	Continued
			17	Gastrointestinal disorders/ Diarrhoea	371	Mild_x000D_ Recovered	Non-serious_x000D_ No reasonable possibility	None	Continued
			18	Gastrointestinal disorders/ Diarrhoea	380	Mild_x000D_ Recovered	Non-serious_x000D_ No reasonable possibility	None	Continued
			19	Gastrointestinal disorders/ Diarrhoea	385	Mild_x000D_ Recovered	Non-serious_x000D_ No reasonable possibility	None	Continued
			20	Gastrointestinal disorders/ Diarrhoea	396	Mild_x000D_ Recovered	Non-serious_x000D_ No reasonable possibility	None	Continued
			21	Nervous system disorders/ Seizure	441	Moderate_x000D_ Recovered	Serious(c)_x000D_ No reasonable possibility	Concomitant medication	Continued
			22	Gastrointestinal disorders/ Diarrhoea	443	Mild_x000D_ Recovered	Non-serious_x000D_ No reasonable possibility	None	Continued
			23	Gastrointestinal disorders/ Diarrhoea	472	Mild_x000D_ Recovered	Non-serious_x000D_ No reasonable possibility	None	Continued
			24	Nervous system disorders/ Seizure	499	Moderate_x000D_ Recovered	Serious(c)_x000D_ No reasonable possibility	Concomitant medication	Continued
	ALA-11
		Open-label period	1	Infections and infestations/ Gastroenteritis	12	Mild_x000D_ Recovered	Non-serious_x000D_ No reasonable possibility	Concomitant medication	Continued
			2	Respiratory, thoracic and mediastinal disorders/ Upper respiratory tract inflammation	18	Mild_x000D_ Recovered	Non-serious_x000D_ No reasonable possibility	Concomitant medication	Continued
			3	Respiratory, thoracic and mediastinal disorders/ Upper respiratory tract inflammation	125	Mild_x000D_ Recovered	Non-serious_x000D_ No reasonable possibility	Concomitant medication	Continued
			4	Infections and infestations/ Conjunctivitis	164	Mild_x000D_ Recovered	Non-serious_x000D_ No reasonable possibility	Concomitant medication	Continued
			6	Respiratory, thoracic and mediastinal disorders/ Upper respiratory tract inflammation	72	Mild_x000D_ Recovered	Non-serious_x000D_ No reasonable possibility	Concomitant medication	Continued
			7	Infections and infestations/ Gastroenteritis	107	Mild_x000D_ Recovered	Non-serious_x000D_ No reasonable possibility	None	Continued
		Double-blind period	5	Infections and infestations/ Streptococcal infections	185	Mild_x000D_ Recovered	Non-serious_x000D_ No reasonable possibility	Concomitant medication	Continued
			8	Respiratory, thoracic and mediastinal disorders/ Upper respiratory tract inflammation	207	Mild_x000D_ Recovered	Non-serious_x000D_ No reasonable possibility	Concomitant medication	Continued
			10	Respiratory, thoracic and mediastinal disorders/ Upper respiratory tract inflammation	170	Mild_x000D_ Recovered	Non-serious_x000D_ No reasonable possibility	Concomitant medication	Continued
			12	Infections and infestations/ Otitis media	285	Mild_x000D_ Recovered	Non-serious_x000D_ No reasonable possibility	Concomitant medication	Continued
			13	Infections and infestations/ Pneumonia	354	Moderate_x000D_ Recovered	Non-serious_x000D_ No reasonable possibility	Concomitant medication	Continued
			14	Infections and infestations/ Bacteraemia	378	Severe_x000D_ Recovered	Serious(c)_x000D_ No reasonable possibility	Concomitant medication	Continued
			15	Infections and infestations/ Nasopharyngitis	408	Mild_x000D_ Recovered	Non-serious_x000D_ No reasonable possibility	Concomitant medication	Continued
			16	Infections and infestations/ Nasopharyngitis	439	Mild_x000D_ Recovered	Non-serious_x000D_ No reasonable possibility	Concomitant medication	Continued
			17	Skin and subcutaneous tissue disorders/ Dermatitis contact	456	Mild_x000D_ Recovered	Non-serious_x000D_ No reasonable possibility	Concomitant medication	Continued
			18	Infections and infestations/ Bronchitis	489	Mild_x000D_ Recovered	Serious(c)_x000D_ No reasonable possibility	Concomitant medication	Continued
	ALA-12
		Open-label period	1	Infections and infestations/ Nasopharyngitis	23	Mild_x000D_ Recovered	Non-serious_x000D_ No reasonable possibility	Concomitant medication	Continued
			2	Infections and infestations/ Nasopharyngitis	87	Mild_x000D_ Recovered	Non-serious_x000D_ No reasonable possibility	Concomitant medication	Continued
		Double-blind period	3	Infections and infestations/ Nasopharyngitis	190	Mild_x000D_ Recovered	Non-serious_x000D_ No reasonable possibility	Concomitant medication	Continued
			4	Infections and infestations/ Bronchitis	343	Moderate_x000D_ Recovered	Serious(c)_x000D_ No reasonable possibility	Concomitant medication	Other
			5	General disorders and administration site conditions/ Pyrexia	368	Mild_x000D_ Recovered	Non-serious_x000D_ No reasonable possibility	Concomitant medication	Other
	ALA-13
		Open-label period	2	Infections and infestations/ Gastroenteritis norovirus	156	Mild_x000D_ Recovered	Serious(c)_x000D_ No reasonable possibility	Concomitant medication	Continued
			3	Infections and infestations/ Otitis media	121	Mild_x000D_ Recovered	Non-serious_x000D_ No reasonable possibility	Concomitant medication	Continued
		Double-blind period	4	Injury, poisoning and procedural complications/ Skin laceration	222	Mild_x000D_ Recovered	Non-serious_x000D_ No reasonable possibility	Concomitant therapy, Other(suture)	Continued
			5	Injury, poisoning and procedural complications/ Skin laceration	278	Mild_x000D_ Recovered	Non-serious_x000D_ No reasonable possibility	Concomitant therapy, Other(suture)	Continued
			6	Respiratory, thoracic and mediastinal disorders/ Upper respiratory tract inflammation	440	Mild_x000D_ Recovered	Non-serious_x000D_ No reasonable possibility	Concomitant medication	Continued
			7	Infections and infestations/ Pneumonia	196	Mild_x000D_ Recovered	Serious(c)_x000D_ No reasonable possibility	Concomitant medication, Concomitant therapy	Continued
			8	General disorders and administration site conditions/ Pyrexia	482	Mild_x000D_ Recovered	Serious(c)_x000D_ No reasonable possibility	Concomitant medication	Continued
			9	Infections and infestations/ Nasopharyngitis	194	Mild_x000D_ Recovered	Non-serious_x000D_ No reasonable possibility	None	Continued
	ALA-14
		Open-label period	1	Respiratory, thoracic and mediastinal disorders/ Increased upper airway secretion	12	Moderate_x000D_ Recovered	Serious(c)_x000D_ No reasonable possibility	Concomitant medication	Continued
			2	Respiratory, thoracic and mediastinal disorders/ Increased upper airway secretion	124	Moderate_x000D_ Recovered	Serious(c)_x000D_ No reasonable possibility	None	Continued
			3	Metabolism and nutrition disorders/ Dehydration	167	Moderate_x000D_ Recovered	Serious(c)_x000D_ No reasonable possibility	Concomitant medication	Continued
			5	Eye disorders/ Conjunctivitis allergic	85	Mild_x000D_ Not Recovered	Non-serious_x000D_ No reasonable possibility	Concomitant medication	Continued
			6	Skin and subcutaneous tissue disorders/ Excessive granulation tissue	51	Mild_x000D_ Recovered	Non-serious_x000D_ No reasonable possibility	Concomitant medication	Continued
			16	Respiratory, thoracic and mediastinal disorders/ Upper respiratory tract inflammation	167	Mild_x000D_ Recovered	Non-serious_x000D_ No reasonable possibility	Concomitant medication	Continued
		Double-blind period	4	Respiratory, thoracic and mediastinal disorders/ Pneumonia aspiration	195	Moderate_x000D_ Recovered	Serious(c)_x000D_ No reasonable possibility	Concomitant medication	Continued
			7	Respiratory, thoracic and mediastinal disorders/ Pneumonia aspiration	266	Moderate_x000D_ Recovered	Serious(c)_x000D_ No reasonable possibility	Concomitant medication	Continued
			8	Respiratory, thoracic and mediastinal disorders/ Increased upper airway secretion	266	Moderate_x000D_ Recovered	Serious(c)_x000D_ No reasonable possibility	Concomitant medication	Continued
			9	Infections and infestations/ Respiratory syncytial virus infection	321	Moderate_x000D_ Recovered	Serious(c)_x000D_ No reasonable possibility	Concomitant medication, Concomitant therapy	Continued
			10	Gastrointestinal disorders/ Mouth ulceration	330	Mild_x000D_ Not Recovered	Non-serious_x000D_ No reasonable possibility	Concomitant medication, Concomitant therapy	Continued
			11	Respiratory, thoracic and mediastinal disorders/ Upper respiratory tract inflammation	360	Moderate_x000D_ Recovered	Serious(c)_x000D_ No reasonable possibility	Concomitant medication	Continued
			12	Infections and infestations/ Gastroenteritis adenovirus	370	Moderate_x000D_ Recovered	Serious(c)_x000D_ No reasonable possibility	None	Continued
			13	General disorders and administration site conditions/ Pyrexia	415	Mild_x000D_ Recovered	Non-serious_x000D_ No reasonable possibility	None	Continued
			14	General disorders and administration site conditions/ Pyrexia	430	Mild_x000D_ Recovered	Non-serious_x000D_ No reasonable possibility	None	Continued
			15	Respiratory, thoracic and mediastinal disorders/ Rhinitis allergic	386	Mild_x000D_ Not Recovered	Non-serious_x000D_ No reasonable possibility	Concomitant medication	Continued
	Placebo
	PLA-02
		Open-label period	1	Infections and infestations/ Nasopharyngitis	45	Moderate_x000D_ Recovered	Non-serious_x000D_ No reasonable possibility	Concomitant medication	Continued
			2	Infections and infestations/ Nasopharyngitis	135	Moderate_x000D_ Recovered	Non-serious_x000D_ No reasonable possibility	Concomitant medication	Continued
		Double-blind period	3	Infections and infestations/ Hordeolum	439	Moderate_x000D_ Recovered	Non-serious_x000D_ No reasonable possibility	Concomitant medication	Continued
			4	Gastroenteritis/_x000D_ Infections and infestations/_x000D_ Gastroenteritis	488	Moderate_x000D_ Recovered	Non-serious_x000D_ No reasonable possibility	Concomitant medication	Continued
	PLA-03
		Open-label period	1	Respiratory, thoracic and mediastinal disorders/ Upper respiratory tract inflammation	8	Mild_x000D_ Recovered	Non-serious_x000D_ No reasonable possibility	None	Continued
			2	Respiratory, thoracic and mediastinal disorders/ Upper respiratory tract inflammation	24	Moderate_x000D_ Recovered	Non-serious_x000D_ No reasonable possibility	Concomitant medication	Continued
			3	Infections and infestations/ Streptococcal infections	39	Moderate_x000D_ Recovered	Non-serious_x000D_ No reasonable possibility	Concomitant medication	Continued
			4	Respiratory, thoracic and mediastinal disorders/ Epistaxis	2	Mild_x000D_ Recovered	Non-serious_x000D_ No reasonable possibility	None	Continued
			5	Infections and infestations/ Rhinitis	110	Moderate_x000D_ Recovered	Non-serious_x000D_ No reasonable possibility	Concomitant medication	Continued
		Double-blind period	6	Respiratory, thoracic and mediastinal disorders/ Upper respiratory tract inflammation	250	Moderate_x000D_ Recovered	Non-serious_x000D_ No reasonable possibility	Concomitant medication	Continued
			7	Gastrointestinal disorders/ Vomiting	331	Mild_x000D_ Recovered	Non-serious_x000D_ No reasonable possibility	None	Continued
			8	Respiratory, thoracic and mediastinal disorders/ Upper respiratory tract inflammation	399	Mild_x000D_ Recovered	Non-serious_x000D_ No reasonable possibility	None	Continued
	PLA-04
		Open-label period	2	Psychiatric disorders/ Irritability	84	Mild_x000D_ Recovered	Non-serious_x000D_ No reasonable possibility	None	Continued
		Double-blind period	3	Respiratory, thoracic and mediastinal disorders/ Dyspnoea	193	Mild_x000D_ Recovered	Non-serious_x000D_ No reasonable possibility	None	Continued
			4	Infections and infestations/ Cystitis	204	Mild_x000D_ Recovered	Non-serious_x000D_ No reasonable possibility	Concomitant medication	Continued
	PLA-05
		Open-label period	1	Infections and infestations/ Nasopharyngitis	49	Mild_x000D_ Recovered	Non-serious_x000D_ No reasonable possibility	Concomitant medication	Continued
			2	Nervous system disorders/ Tremor	49	Mild_x000D_ Recovered	Non-serious_x000D_ No reasonable possibility	None	Continued
			3	Infections and infestations/ Nasopharyngitis	105	Mild_x000D_ Recovered	Non-serious_x000D_ No reasonable possibility	Concomitant medication	Continued
			4	Infections and infestations/ Nasopharyngitis	139	Mild_x000D_ Recovered	Non-serious_x000D_ No reasonable possibility	Concomitant medication	Continued
		Double-blind period	5	Infections and infestations/ Otitis media	198	Mild_x000D_ Recovered	Non-serious_x000D_ No reasonable possibility	Concomitant medication	Continued
			6	Infections and infestations/ Nasopharyngitis	269	Mild_x000D_ Recovered	Non-serious_x000D_ No reasonable possibility	Concomitant medication	Continued
			7	Infections and infestations/ Metapneumovirus infection	322	Moderate_x000D_ Recovered	Non-serious_x000D_ No reasonable possibility	Concomitant medication	Continued
			8	Infections and infestations/ Nasopharyngitis	360	Mild_x000D_ Recovered	Non-serious_x000D_ No reasonable possibility	Concomitant medication	Continued
			9	Infections and infestations/ Otitis media	370	Mild_x000D_ Recovered	Non-serious_x000D_ No reasonable possibility	Concomitant medication	Continued
			10	Infections and infestations/ Nasopharyngitis	392	Mild_x000D_ Recovered	Non-serious_x000D_ No reasonable possibility	Concomitant medication	Continued
			11	Infections and infestations/ Influenza	434	Moderate_x000D_ Recovered	Non-serious_x000D_ No reasonable possibility	Concomitant medication	Continued
			12	Infections and infestations/ Otitis media	443	Mild_x000D_ Recovered	Non-serious_x000D_ No reasonable possibility	Concomitant medication	Continued
	PLA-06
		Open-label period	1	Gastrointestinal disorders/ Constipation	12	Mild_x000D_ Recovered	Non-serious_x000D_ No reasonable possibility	Concomitant medication, Concomitant therapy	Continued
			2	Gastrointestinal disorders/ Gingival bleeding	26	Mild_x000D_ Recovered	Non-serious_x000D_ No reasonable possibility	None	Continued
			3	Ear and labyrinth disorders/ Ear haemorrhage	26	Mild_x000D_ Recovered	Non-serious_x000D_ No reasonable possibility	None	Continued
			4	Skin and subcutaneous tissue disorders/ Dermatitis	34	Mild_x000D_ Recovered	Non-serious_x000D_ No reasonable possibility	Concomitant medication	Continued
			5	Respiratory, thoracic and mediastinal disorders/ Upper respiratory tract inflammation	49	Mild_x000D_ Recovered	Non-serious_x000D_ No reasonable possibility	None	Continued
			6	Infections and infestations/ Gastroenteritis	56	Mild_x000D_ Recovered	Non-serious_x000D_ No reasonable possibility	Concomitant medication	Continued
			7	Vascular disorders/ Haemorrhage	69	Mild_x000D_ Recovered	Non-serious_x000D_ No reasonable possibility	Other(Vascular fiberscopy)	Continued
			8	Infections and infestations/ Pneumonia	109	Moderate_x000D_ Recovered	Serious(c)_x000D_ No reasonable possibility	Concomitant medication, Concomitant therapy	Continued
		Double-blind period	9	Infections and infestations/ Bronchitis	187	Moderate_x000D_ Recovered	Serious(c)_x000D_ No reasonable possibility	Concomitant medication, Concomitant therapy	Continued
			10	Infections and infestations/ Herpangina	248	Mild_x000D_ Recovered	Non-serious_x000D_ No reasonable possibility	Concomitant medication	Continued
			11	Infections and infestations/ Conjunctivitis	245	Mild_x000D_ Recovered	Non-serious_x000D_ No reasonable possibility	Concomitant medication	Continued
			12	Skin and subcutaneous tissue disorders/ Erythema	274	Mild_x000D_ Recovered	Non-serious_x000D_ No reasonable possibility	Other(gauze dressing)	Continued
			13	Infections and infestations/ Viral infection	313	Mild_x000D_ Recovered	Non-serious_x000D_ No reasonable possibility	Concomitant medication	Continued
			14	Injury, poisoning and procedural complications/ Skin laceration	331	Severe_x000D_ Recovered	Serious(c)_x000D_ No reasonable possibility	Concomitant medication, Concomitant therapy	Continued
			15	Infections and infestations/ Cellulitis	335	Mild_x000D_ Recovered	Non-serious_x000D_ No reasonable possibility	Concomitant medication	Continued
			16	Eye disorders/ Periorbital inflammation	329	Mild_x000D_ Recovered	Non-serious_x000D_ No reasonable possibility	Concomitant medication	Continued
			17	Gastrointestinal disorders/ Diarrhoea	352	Mild_x000D_ Recovering	Non-serious_x000D_ No reasonable possibility	None	Continued
			18	Skin and subcutaneous tissue disorders/ Dermatitis	393	Mild_x000D_ Not Recovered	Non-serious_x000D_ No reasonable possibility	Concomitant medication	Continued
			19	Infections and infestations/ Bronchitis	411	Moderate_x000D_ Recovered	Serious(c)_x000D_ No reasonable possibility	Concomitant medication, Concomitant therapy	Continued
			20	Respiratory, thoracic and mediastinal disorders/ Upper respiratory tract inflammation	433	Mild_x000D_ Recovered	Non-serious_x000D_ No reasonable possibility	Concomitant medication	Continued
			21	Infections and infestations/ Otitis externa	469	Mild_x000D_ Recovered	Non-serious_x000D_ No reasonable possibility	Concomitant medication	Continued
	PLA-07
		Open-label period	1	Gastrointestinal disorders/ Tooth discolouration	79	Mild_x000D_ Recovering	Non-serious_x000D_ Possible	Others	Continued
	PLA-08
		Open-label period	2	Metabolism and nutrition disorders/ Hyperlipidaemia	27	Mild_x000D_ Recovering	Non-serious_x000D_ No reasonable possibility	None	Continued
			3	Gastrointestinal disorders/ Tooth discolouration	111	Mild_x000D_ Recovering	Non-serious_x000D_ Possible	Others	Continued
		Double-blind period	4	Metabolism and nutrition disorders/ Diabetes mellitus	253	Mild_x000D_ Not Recovered	Non-serious_x000D_ Possible	None	Continued
	PLA-09
		Double-blind period	1	Infections and infestations/ Nasopharyngitis	228	Mild_x000D_ Recovered	Non-serious_x000D_ No reasonable possibility	Concomitant medication	Continued
			2	General disorders and administration site conditions/ Pyrexia	269	Mild_x000D_ Recovered	Non-serious_x000D_ No reasonable possibility	Concomitant medication	Continued
			3	Infections and infestations/ Conjunctivitis	269	Mild_x000D_ Recovered	Non-serious_x000D_ No reasonable possibility	Concomitant medication	Continued
			4	Skin and subcutaneous tissue disorders/ Blister	268	Mild_x000D_ Recovered	Non-serious_x000D_ No reasonable possibility	Concomitant medication	Continued
			5	Psychiatric disorders/ Agitation	347	Mild_x000D_ Recovered	Non-serious_x000D_ No reasonable possibility	None	Continued
			6	Infections and infestations/ Nasopharyngitis	353	Mild_x000D_ Recovered	Non-serious_x000D_ No reasonable possibility	Concomitant medication	Continued
	PLA-10
		Open-label period	1	Infections and infestations/ Varicella	13	Mild_x000D_ Recovered	Non-serious_x000D_ No reasonable possibility	Concomitant medication	Continued
			2	Infections and infestations/ Gastroenteritis	26	Mild_x000D_ Recovered	Non-serious_x000D_ No reasonable possibility	Concomitant medication	Continued
			3	Skin and subcutaneous tissue disorders/ Eczema	36	Mild_x000D_ Recovered	Non-serious_x000D_ No reasonable possibility	Concomitant medication	Continued
		Double-blind period	4	Infections and infestations/ Influenza	379	Mild_x000D_ Recovered	Non-serious_x000D_ No reasonable possibility	Concomitant medication	Continued
			5	Skin and subcutaneous tissue disorders/ Eczema	442	Mild_x000D_ Recovering	Non-serious_x000D_ No reasonable possibility	Concomitant medication	Continued
	PLA-11
		Open-label period	1	Infections and infestations/ Nasopharyngitis	72	Mild_x000D_ Recovered	Non-serious_x000D_ No reasonable possibility	Concomitant medication	Continued
			2	Infections and infestations/ Otitis externa	88	Mild_x000D_ Recovered	Non-serious_x000D_ No reasonable possibility	Concomitant medication	Continued
			3	Injury, poisoning and procedural complications/ Ligament sprain	111	Mild_x000D_ Recovered	Non-serious_x000D_ No reasonable possibility	Concomitant medication	Continued
			4	Infections and infestations/ Furuncle	132	Mild_x000D_ Recovered	Non-serious_x000D_ No reasonable possibility	Concomitant medication	Continued
			5	Infections and infestations/ Nasopharyngitis	150	Mild_x000D_ Recovered	Non-serious_x000D_ No reasonable possibility	Concomitant medication	Continued
		Double-blind period	6	Gastrointestinal disorders/ Stomatitis	171	Mild_x000D_ Recovered	Non-serious_x000D_ No reasonable possibility	Concomitant medication	Continued
			7	Musculoskeletal and connective tissue disorders/ Back pain	176	Mild_x000D_ Recovered	Non-serious_x000D_ No reasonable possibility	Concomitant medication	Continued
			8	Infections and infestations/ Nasopharyngitis	209	Mild_x000D_ Recovered	Non-serious_x000D_ No reasonable possibility	Concomitant medication	Continued
			9	Skin and subcutaneous tissue disorders/ Eczema	197	Mild_x000D_ Not Recovered	Non-serious_x000D_ No reasonable possibility	Concomitant medication	Continued
			10	Gastrointestinal disorders/ Stomatitis	214	Mild_x000D_ Recovered	Non-serious_x000D_ No reasonable possibility	Concomitant medication	Continued
			11	Infections and infestations/ Pertussis	279	Mild_x000D_ Not Recovered	Non-serious_x000D_ No reasonable possibility	None	Continued
	PLA-12
		Open-label period	1	Infections and infestations/ Nasopharyngitis	18	Mild_x000D_ Recovered	Non-serious_x000D_ No reasonable possibility	Concomitant medication	Continued
		Double-blind period	2	Investigations/ Prothrombin level decreased	236	Mild_x000D_ Not Recovered	Non-serious_x000D_ No reasonable possibility	None	Other
	PLA-14
		Open-label period	1	Respiratory, thoracic and mediastinal disorders/ Upper respiratory tract inflammation	18	Mild_x000D_ Recovered	Non-serious_x000D_ No reasonable possibility	Concomitant medication	Continued
			2	Skin and subcutaneous tissue disorders/ Rash erythematous	23	Mild_x000D_ Recovered	Non-serious_x000D_ No reasonable possibility	Concomitant medication	Continued
			3	Infections and infestations/ Gastroenteritis	52	Mild_x000D_ Recovered	Non-serious_x000D_ No reasonable possibility	Concomitant medication	Continued
			4	Respiratory, thoracic and mediastinal disorders/ Upper respiratory tract inflammation	81	Mild_x000D_ Recovered	Non-serious_x000D_ No reasonable possibility	Concomitant medication	Continued
		Double-blind period	5	General disorders and administration site conditions/ Pyrexia	196	Mild_x000D_ Recovered	Non-serious_x000D_ No reasonable possibility	None	Continued
			6	Infections and infestations/ Nasopharyngitis	312	Mild_x000D_ Recovered	Non-serious_x000D_ No reasonable possibility	None	Continued

## Sheet: L2.2.3.1.1 List of total NPMDS
	L2.2.3.1.1 List of total NPMDS
	Analysis population: FAS
	The changes from the baseline(Changes from the start of the double-blind period) are presented.
	SPP-004,Placebo was the assigned group during the double-blind period.
	Group
			Age of onset	Administration period	Time point at visit	Time point for analysis	SectionI～IV			Cranial nervous symptoms and Myopathy symptoms
		No.	Age at consent				total	Change		total	Change
	Open-label discontinued
		OD-01	6 Y	Observation period	Baseline	Baseline	59.3	-		23	-
			12Y	Open-label period	12-weeks	12-weeks	59.1	-0.2		23	0
					24-weeks	24-weeks	59.1	-0.2		23	0
		OD-02	2Y	Observation period	Baseline	Baseline	85.2	-		32	-
			6Y	Open-label period	12-weeks	12-weeks	82.2	-3		32	0
					24-weeks	24-weeks	81.2	-4		32	0
		OD-03	1Y	Observation period	Baseline	Baseline	71.4	-		26	-
			8Y	Open-label period	12-weeks	12-weeks	64.4	-7		26	0
					Discontinuation	Discontinuation	70	-1.4		26	0
		OD-04	2M	Observation period	Baseline	Baseline	56	-		27	-
			5Y	Open-label period	12-weeks	12-weeks	54.7	-1.3		27	0
					24-weeks	24-weeks	50.1	-5.9		27	0
		OD-05	8M	Observation period	Baseline	Baseline	15.5	-		8	-
			2Y	Open-label period	12-weeks	12-weeks	15.3	-0.2		8	0
					24-weeks	24-weeks	16.3	0.8		8	0
		OD-06	9M	Observation period	Baseline	Baseline	57.2	-		20	-
			1Y	Open-label period	12-weeks	12-weeks	53.1	-4.1		20	0
					24-weeks	24-weeks	56.7	-0.5		20	0
		OD-07	6M	Observation period	Baseline	Baseline	50.9	-		20	-
			3Y	Open-label period	12-weeks	12-weeks	53.3	2.4		20	0
					24-weeks	24-weeks	50.8	-0.1		20	0
		OD-08	1Y	Observation period	Baseline	Baseline	48.2	-		19	-
			3Y	Open-label period	12-weeks	12-weeks	47.3	-0.9		19	0
					24-weeks	24-weeks	43.6	-4.6		19	0
		OD-09	4Y	Observation period	Baseline	Baseline	19.1	-		5	-
			5Y	Open-label period	12-weeks	12-weeks	21.3	2.2		6	1
					24-weeks	24-weeks	22.2	3.1		5	0
		OD-10	10M	Observation period	Baseline	Baseline	72.8	-		29	-
			3Y	Open-label period	12-weeks	12-weeks	75.3	2.5		29	0
					24-weeks	24-weeks	71.6	-1.2		29	0
		OD-11	6Y	Observation period	Baseline	Baseline	39.7	-		14	-
			10Y	Open-label period	12-weeks	12-weeks	37.8	-1.9		15	1
					24-weeks	24-weeks	39	-0.7		15	1
		OD-12	0M	Observation period	Baseline	Baseline	43.9	-		19	-
			3Y	Open-label period	12-weeks	12-weeks	46.8	2.9		19	0
					24-weeks	24-weeks	49.3	5.4		19	0
		OD-13	3M	Observation period	Baseline	Baseline	55.6	-		27	-
			3Y	Open-label period	12-weeks	12-weeks	53.5	-2.1		27	0
					24-weeks	24-weeks	54.8	-0.8		27	0
		OD-14	9M	Observation period	Baseline	Baseline	49.2	-		22	-
			14Y	Open-label period	12-weeks	12-weeks	44.9	-4.3		22	0
					24-weeks	24-weeks	43.8	-5.4		22	0
		OD-15	8M	Observation period	Baseline	Baseline	69	-		28	-
			7Y	Open-label period	12-weeks	12-weeks	60.5	-8.5		22	-6
					24-weeks	24-weeks	64.8	-4.2		28	0
		OD-16	8M	Observation period	Baseline	Baseline	56.1	-		24	-
			33Y	Open-label period	12-weeks	12-weeks	56.1	0		24	0
					24-weeks	24-weeks	57.1	1		24	0
		OD-17	9Y	Observation period	Baseline	Baseline	34.3	-		9	-
			15Y	Open-label period	12-weeks	12-weeks	32.7	-1.6		9	0
					24-weeks	24-weeks	34.8	0.5		9	0
		OD-18	1Y	Observation period	Baseline	Baseline	51.9	-		20	-
			12Y	Open-label period	12-weeks	12-weeks	51.2	-0.7		20	0
					24-weeks	24-weeks	52.8	0.9		22	2
		OD-19	3M	Observation period	Baseline	Baseline	45.9	-		14	-
			1Y	Open-label period	12-weeks	12-weeks	40.1	-5.8		14	0
					24-weeks	24-weeks	39.1	-6.8		14	0
		OD-20	1Y	Observation period	Baseline	Baseline	40.6	-		13	-
			9Y	Open-label period	12-weeks	12-weeks	38.9	-1.7		13	0
					24-weeks	24-weeks	37.7	-2.9		13	0
		OD-21	1Y	Observation period	Baseline	Baseline	36.4	-		12	-
			15Y	Open-label period	12-weeks	12-weeks	36.4	0		12	0
					24-weeks	24-weeks	38.9	2.5		12	0
		OD-22	3Y	Observation period	Baseline	Baseline	50.3	-		18	-
			4Y	Open-label period	12-weeks	12-weeks	43.2	-7.1		18	0
					24-weeks	24-weeks	43.7	-6.6		18	0
		OD-23	6Y	Observation period	Baseline	Baseline	22.6	-		4	-
			8Y	Open-label period	12-weeks	12-weeks	23.8	1.2		4	0
					24-weeks	24-weeks	20.1	-2.5		4	0
		OD-24	1M	Observation period	Baseline	Baseline	67.2	-		29	-
			14Y	Open-label period	12-weeks	12-weeks	60.9	-6.3		29	0
					24-weeks	24-weeks	59.8	-7.4		29	0
		OD-25	3M	Observation period	Baseline	Baseline	76	-		30	-
			14Y	Open-label period	12-weeks	12-weeks	71.8	-4.2		30	0
					24-weeks	24-weeks	64.6	-11.4		30	0
		OD-26	8M	Observation period	Baseline	Baseline	77	-		32	-
			7Y	Open-label period	12-weeks	12-weeks	74.5	-2.5		32	0
					24-weeks	24-weeks	74.3	-2.7		32	0
	SPP-004
		ALA-01	12Y	Observation period	Baseline	Baseline	32.9	-		9	-
			19Y	Open-label period	12-weeks	12-weeks	31.5	-1.4		9	0
					24-weeks	24-weeks	27.9	-5		7	-2
				Double-blind period	4-weeks	4-weeks	-	-		7	-2(0)
					8-weeks	8-weeks	-	-		8	-1(1)
					Discontinuation	12-weeks	33.2	0.3(5.3)		8	-1(1)
					Discontinuation	Discontinuation	33.2	0.3(5.3)		8	-1(1)
		ALA-02	1Y	Observation period	Baseline	Baseline	75.8	-		32	-
			14Y	Open-label period	12-weeks	12-weeks	75.1	-0.7		32	0
					24-weeks	24-weeks	72.6	-3.2		31	-1
		ALA-03	7M	Observation period	Baseline	Baseline	68.3	-		27	-
			15Y	Open-label period	12-weeks	12-weeks	66.3	-2		26	-1
					24-weeks	24-weeks	65.8	-2.5		26	-1
				Double-blind period	4-weeks	4-weeks	-	-		26	-1(0)
					8-weeks	8-weeks	-	-		26	-1(0)
					12-weeks	12-weeks	71.8	3.5(6.0)		26	-1(0)
					16-weeks	16-weeks	-	-		26	-1(0)
					20-weeks	20-weeks	-	-		26	-1(0)
					24-weeks	24-weeks	68	-0.3(2.2)		26	-1(0)
					28-weeks	28-weeks	-	-		26	-1(0)
					32-weeks	32-weeks	-	-		26	-1(0)
					36-weeks	36-weeks	68	-0.3(2.2)		26	-1(0)
					40-weeks	40-weeks	-	-		26	-1(0)
					44-weeks	44-weeks	-	-		26	-1(0)
					48-weeks	48-weeks	67.2	-1.1(1.4)		26	-1(0)
		ALA-04	7M	Observation period	Baseline	Baseline	33.5	-		9	-
			1Y	Open-label period	12-weeks	12-weeks	28	-5.5		8	-1
					24-weeks	24-weeks	28	-5.5		8	-1
				Double-blind period	4-weeks	4-weeks	-	-		8	-1(0)
					8-weeks	8-weeks	-	-		8	-1(0)
					12-weeks	12-weeks	28.5	-5.0(0.5)		8	-1(0)
					16-weeks	16-weeks	-	-		8	-1(0)
					20-weeks	20-weeks	-	-		7	-2(-1)
					24-weeks	24-weeks	30.1	-3.4(2.1)		8	-1(0)
					28-weeks	28-weeks	-	-		8	-1(0)
					32-weeks	32-weeks	-	-		8	-1(0)
					36-weeks	36-weeks	28	-5.5(0.0)		8	-1(0)
					40-weeks	40-weeks	-	-		8	-1(0)
					44-weeks	44-weeks	-	-		8	-1(0)
					48-weeks	48-weeks	27.5	-6.0(-0.5)		7	-2(-1)
		ALA-05	0M	Observation period	Baseline	Baseline	48.3	-		21	-
			11Y	Open-label period	12-weeks	12-weeks	50.2	1.9		20	-1
					24-weeks	24-weeks	55.6	7.3		20	-1
				Double-blind period	4-weeks	4-weeks	-	-		20	-1(0)
					8-weeks	8-weeks	-	-		20	-1(0)
					12-weeks	12-weeks	49.3	1.0(-6.3)		20	-1(0)
					16-weeks	16-weeks	-	-		20	-1(0)
					20-weeks	20-weeks	-	-		20	-1(0)
					24-weeks	24-weeks	51.8	3.5(-3.8)		20	-1(0)
					28-weeks	28-weeks	-	-		20	-1(0)
					32-weeks	32-weeks	-	-		20	-1(0)
					36-weeks	36-weeks	50	1.7(-5.6)		20	-1(0)
					40-weeks	40-weeks	-	-		20	-1(0)
					44-weeks	44-weeks	-	-		20	-1(0)
					48-weeks	48-weeks	53.8	5.5(-1.8)		20	-1(0)
		ALA-06	0M	Observation period	Baseline	Baseline	80	-		33	-
			17Y	Open-label period	12-weeks	12-weeks	65.5	-14.5		33	0
					24-weeks	24-weeks	70.6	-9.4		32	-1
				Double-blind period	4-weeks	4-weeks	-	-		32	-1(0)
					8-weeks	8-weeks	-	-		32	-1(0)
					12-weeks	12-weeks	69.8	-10.2(-0.8)		32	-1(0)
					16-weeks	16-weeks	-	-		32	-1(0)
					20-weeks	20-weeks	-	-		32	-1(0)
					24-weeks	24-weeks	72.7	-7.3(2.1)		32	-1(0)
					28-weeks	28-weeks	-	-		32	-1(0)
					32-weeks	32-weeks	-	-		32	-1(0)
					36-weeks	36-weeks	72.7	-7.3(2.1)		32	-1(0)
					40-weeks	40-weeks	-	-		32	-1(0)
					44-weeks	44-weeks	-	-		32	-1(0)
					48-weeks	48-weeks	72.3	-7.7(1.7)		32	-1(0)
		ALA-07	2M	Observation period	Baseline	Baseline	41.1	-		15	-
			5Y	Open-label period	12-weeks	12-weeks	40.3	-0.8		15	0
					24-weeks	24-weeks	32.4	-8.7		11	-4
				Double-blind period	4-weeks	4-weeks	-	-		11	-4(0)
					8-weeks	8-weeks	-	-		12	-3(1)
					12-weeks	12-weeks	33.7	-7.4(1.3)		11	-4(0)
					16-weeks	16-weeks	-	-		11	-4(0)
					20-weeks	20-weeks	-	-		11	-4(0)
					24-weeks	24-weeks	42	0.9(9.6)		11	-4(0)
					28-weeks	28-weeks	-	-		11	-4(0)
					32-weeks	32-weeks	-	-		11	-4(0)
					36-weeks	36-weeks	30.6	-10.5(-1.8)		10	-5(-1)
					40-weeks	40-weeks	-	-		10	-5(-1)
					44-weeks	44-weeks	-	-		10	-5(-1)
					48-weeks	48-weeks	38.7	-2.4(6.3)		10	-5(-1)
		ALA-08	0M	Observation period	Baseline	Baseline	38	-		14	-
			2Y	Open-label period	12-weeks	12-weeks	35.1	-2.9		12	-2
					24-weeks	24-weeks	34.8	-3.2		12	-2
				Double-blind period	4-weeks	4-weeks	-	-		10	-4(-2)
					8-weeks	8-weeks	-	-		9	-5(-3)
					12-weeks	12-weeks	35	-3.0(0.2)		9	-5(-3)
					16-weeks	16-weeks	-	-		8	-6(-4)
					20-weeks	20-weeks	-	-		8	-6(-4)
					24-weeks	24-weeks	34	-4.0(-0.8)		8	-6(-4)
					28-weeks	28-weeks	-	-		7	-7(-5)
					32-weeks	32-weeks	-	-		7	-7(-5)
					36-weeks	36-weeks	37.8	-0.2(3.0)		8	-6(-4)
					40-weeks	40-weeks	-	-		8	-6(-4)
					44-weeks	44-weeks	-	-		8	-6(-4)
					48-weeks	48-weeks	33.8	-4.2(-1.0)		9	-5(-3)
		ALA-09	1Y	Observation period	Baseline	Baseline	42.4	-		20	-
			4Y	Open-label period	12-weeks	12-weeks	43.1	0.7		19	-1
					24-weeks	24-weeks	36.8	-5.6		15	-5
				Double-blind period	4-weeks	4-weeks	-	-		13	-7(-2)
					8-weeks	8-weeks	-	-		13	-7(-2)
					12-weeks	12-weeks	36.4	-6.0(-0.4)		15	-5(0)
					16-weeks	16-weeks	-	-		15	-5(0)
					20-weeks	20-weeks	-	-		15	-5(0)
					24-weeks	24-weeks	36	-6.4(-0.8)		15	-5(0)
					28-weeks	28-weeks	-	-		14	-6(-1)
					32-weeks	32-weeks	-	-		14	-6(-1)
					36-weeks	36-weeks	37.1	-5.3(0.3)		14	-6(-1)
					40-weeks	40-weeks	-	-		14	-6(-1)
					44-weeks	44-weeks	-	-		14	-6(-1)
		ALA-10	5Y	Observation period	Baseline	Baseline	37.8	-		10	-
			9Y	Open-label period	12-weeks	12-weeks	37.8	0		12	2
					24-weeks	24-weeks	43.3	5.5		13	3
				Double-blind period	4-weeks	4-weeks	-	-		13	3(0)
					8-weeks	8-weeks	-	-		13	3(0)
					12-weeks	12-weeks	34.3	-3.5(-9.0)		11	1(-2)
					16-weeks	16-weeks	-	-		11	1(-2)
					20-weeks	20-weeks	-	-		11	1(-2)
					24-weeks	24-weeks	40.8	3.0(-2.5)		11	1(-2)
					28-weeks	28-weeks	-	-		11	1(-2)
					32-weeks	32-weeks	-	-		11	1(-2)
					36-weeks	36-weeks	35.1	-2.7(-8.2)		11	1(-2)
					40-weeks	40-weeks	-	-		11	1(-2)
					44-weeks	44-weeks	-	-		11	1(-2)
					48-weeks	48-weeks	41.7	3.9(-1.6)		11	1(-2)
		ALA-11	5M	Observation period	Baseline	Baseline	43.4	-		18	-
			3Y	Open-label period	12-weeks	12-weeks	46.3	2.9		18	0
					24-weeks	24-weeks	42	-1.4		17	-1
				Double-blind period	4-weeks	4-weeks	-	-		17	-1(0)
					8-weeks	8-weeks	-	-		17	-1(0)
					12-weeks	12-weeks	40.3	-3.1(-1.7)		17	-1(0)
					16-weeks	16-weeks	-	-		17	-1(0)
					20-weeks	20-weeks	-	-		17	-1(0)
					24-weeks	24-weeks	41.2	-2.2(-0.8)		17	-1(0)
					28-weeks	28-weeks	-	-		17	-1(0)
					32-weeks	32-weeks	-	-		17	-1(0)
					36-weeks	36-weeks	44.1	0.7(2.1)		17	-1(0)
					40-weeks	40-weeks	-	-		17	-1(0)
					44-weeks	44-weeks	-	-		17	-1(0)
					48-weeks	48-weeks	45.8	2.4(3.8)		17	-1(0)
		ALA-12	1Y	Observation period	Baseline	Baseline	68.2	-		26	-
			4Y	Open-label period	12-weeks	12-weeks	61.1	-7.1		24	-2
					24-weeks	24-weeks	60.3	-7.9		24	-2
				Double-blind period	4-weeks	4-weeks	-	-		24	-2(0)
					8-weeks	8-weeks	-	-		24	-2(0)
					12-weeks	12-weeks	59.8	-8.4(-0.5)		24	-2(0)
					16-weeks	16-weeks	-	-		25	-1(1)
					20-weeks	20-weeks	-	-		25	-1(1)
					Discontinuation	24-weeks	63.3	-4.9(3.0)		25	-1(1)
					Discontinuation	Discontinuation	63.3	-4.9(3.0)		25	-1(1)
		ALA-13	1Y	Observation period	Baseline	Baseline	14.3	-		6	-
			2Y	Open-label period	12-weeks	12-weeks	16.3	2		6	0
					24-weeks	24-weeks	14.8	0.5		4	-2
				Double-blind period	4-weeks	4-weeks	-	-		4	-2(0)
					8-weeks	8-weeks	-	-		4	-2(0)
					12-weeks	12-weeks	16	1.7(1.2)		4	-2(0)
					16-weeks	16-weeks	-	-		4	-2(0)
					20-weeks	20-weeks	-	-		4	-2(0)
					24-weeks	24-weeks	14.8	0.5(0.0)		4	-2(0)
					28-weeks	28-weeks	-	-		4	-2(0)
					32-weeks	32-weeks	-	-		4	-2(0)
					36-weeks	36-weeks	16.8	2.5(2.0)		4	-2(0)
					40-weeks	40-weeks	-	-		4	-2(0)
					44-weeks	44-weeks	-	-		4	-2(0)
					48-weeks	48-weeks	16	1.7(1.2)		4	-2(0)
		ALA-14	4M	Observation period	Baseline	Baseline	77.8	-		29	-
			2Y	Open-label period	12-weeks	12-weeks	70.8	-7		29	0
					24-weeks	24-weeks	60.7	-17.1		26	-3
				Double-blind period	4-weeks	4-weeks	-	-		26	-3(0)
					8-weeks	8-weeks	-	-		27	-2(1)
					12-weeks	12-weeks	55.7	-22.1(-5.0)		24	-5(-2)
					16-weeks	16-weeks	-	-		24	-5(-2)
					20-weeks	20-weeks	-	-		24	-5(-2)
					24-weeks	24-weeks	-	-		-	-
					28-weeks	28-weeks	-	-		24	-5(-2)
					32-weeks	32-weeks	-	-		24	-5(-2)
					36-weeks	36-weeks	56.5	-21.3(-4.2)		24	-5(-2)
					40-weeks	40-weeks	-	-		24	-5(-2)
					44-weeks	44-weeks	-	-		24	-5(-2)
					48-weeks	48-weeks	57.1	-20.7(-3.6)		24	-5(-2)
	Placebo
		PLA-01	7Y	Observation period	Baseline	Baseline	15.6	-		3	-
			10Y	Open-label period	12-weeks	12-weeks	16	0.4		3	0
					24-weeks	24-weeks	10.7	-4.9		1	-2
				Double-blind period	4-weeks	4-weeks	-	-		1	-2(0)
					8-weeks	8-weeks	-	-		2	-1(1)
					Discontinuation	12-weeks	16.3	0.7(5.6)		2	-1(1)
					Discontinuation	Discontinuation	16.3	0.7(5.6)		2	-1(1)
		PLA-02	8M	Observation period	Baseline	Baseline	32.8	-		11	-
			9Y	Open-label period	12-weeks	12-weeks	32.1	-0.7		11	0
					24-weeks	24-weeks	28.8	-4		8	-3
				Double-blind period	4-weeks	4-weeks	-	-		8	-3(0)
					8-weeks	8-weeks	-	-		8	-3(0)
					12-weeks	12-weeks	26.8	-6.0(-2.0)		8	-3(0)
					16-weeks	16-weeks	-	-		8	-3(0)
					20-weeks	20-weeks	-	-		8	-3(0)
					24-weeks	24-weeks	26.8	-6.0(-2.0)		8	-3(0)
					28-weeks	28-weeks	-	-		8	-3(0)
					32-weeks	32-weeks	-	-		8	-3(0)
					36-weeks	36-weeks	26.8	-6.0(-2.0)		8	-3(0)
					40-weeks	40-weeks	-	-		8	-3(0)
					44-weeks	44-weeks	-	-		8	-3(0)
					48-weeks	48-weeks	27.8	-5.0(-1.0)		8	-3(0)
		PLA-03	0M	Observation period	Baseline	Baseline	32.6	-		13	-
			4Y	Open-label period	12-weeks	12-weeks	31.1	-1.5		10	-3
					24-weeks	24-weeks	33.5	0.9		10	-3
				Double-blind period	4-weeks	4-weeks	-	-		10	-3(0)
					8-weeks	8-weeks	-	-		10	-3(0)
					12-weeks	12-weeks	32.5	-0.1(-1.0)		10	-3(0)
					16-weeks	16-weeks	-	-		10	-3(0)
					20-weeks	20-weeks	-	-		10	-3(0)
					24-weeks	24-weeks	32.3	-0.3(-1.2)		10	-3(0)
					28-weeks	28-weeks	-	-		10	-3(0)
					32-weeks	32-weeks	-	-		10	-3(0)
					36-weeks	36-weeks	32.8	0.2(-0.7)		10	-3(0)
					40-weeks	40-weeks	-	-		10	-3(0)
					44-weeks	44-weeks	-	-		10	-3(0)
					48-weeks	48-weeks	30.8	-1.8(-2.7)		10	-3(0)
		PLA-04	1Y	Observation period	Baseline	Baseline	55.5	-		26	-
			25Y	Open-label period	12-weeks	12-weeks	56.8	1.3		26	0
					24-weeks	24-weeks	57.4	1.9		25	-1
				Double-blind period	4-weeks	4-weeks	-	-		26	0(1)
					Discontinuation	8-weeks	-	-		26	0(1)
					Discontinuation	Discontinuation	57.2	1.7(-0.2)		26	0(1)
		PLA-05	1Y	Observation period	Baseline	Baseline	24.1	-		7	-
			3Y	Open-label period	12-weeks	12-weeks	16.3	-7.8		5	-2
					24-weeks	24-weeks	20.1	-4		5	-2
				Double-blind period	4-weeks	4-weeks	-	-		5	-2(0)
					8-weeks	8-weeks	-	-		5	-2(0)
					12-weeks	12-weeks	18	-6.1(-2.1)		5	-2(0)
					16-weeks	16-weeks	-	-		5	-2(0)
					20-weeks	20-weeks	-	-		5	-2(0)
					24-weeks	24-weeks	20.5	-3.6(0.4)		5	-2(0)
					28-weeks	28-weeks	-	-		5	-2(0)
					32-weeks	32-weeks	-	-		5	-2(0)
					36-weeks	36-weeks	18.4	-5.7(-1.7)		5	-2(0)
					40-weeks	40-weeks	-	-		5	-2(0)
					44-weeks	44-weeks	-	-		5	-2(0)
					48-weeks	48-weeks	18	-6.1(-2.1)		5	-2(0)
		PLA-06	8M	Observation period	Baseline	Baseline	75.8	-		30	-
			2Y	Open-label period	12-weeks	12-weeks	72.6	-3.2		29	-1
					24-weeks	24-weeks	68.3	-7.5		29	-1
				Double-blind period	4-weeks	4-weeks	-	-		29	-1(0)
					8-weeks	8-weeks	-	-		29	-1(0)
					12-weeks	12-weeks	72.4	-3.4(4.1)		29	-1(0)
					16-weeks	16-weeks	-	-		29	-1(0)
					20-weeks	20-weeks	-	-		29	-1(0)
					24-weeks	24-weeks	67.2	-8.6(-1.1)		29	-1(0)
					28-weeks	28-weeks	-	-		29	-1(0)
					32-weeks	32-weeks	-	-		29	-1(0)
					36-weeks	36-weeks	69.1	-6.7(0.8)		29	-1(0)
					40-weeks	40-weeks	-	-		29	-1(0)
					44-weeks	44-weeks	-	-		29	-1(0)
					48-weeks	48-weeks	66.6	-9.2(-1.7)		29	-1(0)
		PLA-07	2Y	Observation period	Baseline	Baseline	41.9	-		16	-
			7Y	Open-label period	12-weeks	12-weeks	39.3	-2.6		14	-2
					24-weeks	24-weeks	37.3	-4.6		14	-2
				Double-blind period	4-weeks	4-weeks	-	-		15	-1(1)
					8-weeks	8-weeks	-	-		14	-2(0)
					12-weeks	12-weeks	50.1	8.2(12.8)		20	4(6)
					Unscheduled	16-weeks	-	-		20	4(6)
					Unscheduled	Discontinuation	48.4	6.5(11.1)		20	4(6)
		PLA-08	2Y	Observation period	Baseline	Baseline	40.7	-		16	-
			7Y	Open-label period	12-weeks	12-weeks	36.7	-4		12	-4
					24-weeks	24-weeks	34.7	-6		12	-4
				Double-blind period	4-weeks	4-weeks	-	-		12	-4(0)
					8-weeks	8-weeks	-	-		13	-3(1)
					Discontinuation	12-weeks	36.5	-4.2(1.8)		13	-3(1)
					Discontinuation	Discontinuation	36.5	-4.2(1.8)		13	-3(1)
		PLA-09	9Y	Observation period	Baseline	Baseline	47.9	-		13	-
			15Y	Open-label period	12-weeks	12-weeks	42.1	-5.8		13	0
					24-weeks	24-weeks	48.8	0.9		12	-1
				Double-blind period	4-weeks	4-weeks	-	-		12	-1(0)
					8-weeks	8-weeks	-	-		12	-1(0)
					12-weeks	12-weeks	45.3	-2.6(-3.5)		12	-1(0)
					16-weeks	16-weeks	-	-		12	-1(0)
					20-weeks	20-weeks	-	-		12	-1(0)
					24-weeks	24-weeks	52.3	4.4(3.5)		12	-1(0)
					28-weeks	28-weeks	-	-		12	-1(0)
					32-weeks	32-weeks	-	-		12	-1(0)
					36-weeks	36-weeks	50.1	2.2(1.3)		12	-1(0)
					40-weeks	40-weeks	-	-		12	-1(0)
					44-weeks	44-weeks	-	-		12	-1(0)
					48-weeks	48-weeks	51.3	3.4(2.5)		12	-1(0)
		PLA-10	1Y	Observation period	Baseline	Baseline	19.1	-		6	-
			3Y	Open-label period	12-weeks	12-weeks	15.8	-3.3		6	0
					24-weeks	24-weeks	14.3	-4.8		5	-1
				Double-blind period	4-weeks	4-weeks	-	-		5	-1(0)
					8-weeks	8-weeks	-	-		5	-1(0)
					12-weeks	12-weeks	15.2	-3.9(0.9)		5	-1(0)
					16-weeks	16-weeks	-	-		5	-1(0)
					20-weeks	20-weeks	-	-		5	-1(0)
					24-weeks	24-weeks	15.2	-3.9(0.9)		5	-1(0)
					28-weeks	28-weeks	-	-		5	-1(0)
					32-weeks	32-weeks	-	-		5	-1(0)
					36-weeks	36-weeks	14.8	-4.3(0.5)		5	-1(0)
					40-weeks	40-weeks	-	-		5	-1(0)
					44-weeks	44-weeks	-	-		5	-1(0)
					48-weeks	48-weeks	16.8	-2.3(2.5)		5	-1(0)
		PLA-11	3Y	Observation period	Baseline	Baseline	43.4	-		15	-
			11Y	Open-label period	12-weeks	12-weeks	38.8	-4.6		15	0
					24-weeks	24-weeks	39	-4.4		14	-1
				Double-blind period	4-weeks	4-weeks	-	-		15	0(1)
					8-weeks	8-weeks	-	-		14	-1(0)
					12-weeks	12-weeks	42.5	-0.9(3.5)		15	0(1)
					Discontinuation	16-weeks	-	-		15	0(1)
					Discontinuation	Discontinuation	42.9	-0.5(3.9)		15	0(1)
		PLA-12	11M	Observation period	Baseline	Baseline	73.4	-		30	-
			3Y	Open-label period	12-weeks	12-weeks	72.6	-0.8		30	0
					24-weeks	24-weeks	67.9	-5.5		28	-2
				Double-blind period	4-weeks	4-weeks	-	-		29	-1(1)
					Discontinuation	8-weeks	-	-		29	-1(1)
					Discontinuation	Discontinuation	73.3	-0.1(5.4)		29	-1(1)
		PLA-13	3Y	Observation period	Baseline	Baseline	54.2	-		20	-
			3Y	Open-label period	12-weeks	12-weeks	48.5	-5.7		17	-3
					24-weeks	24-weeks	48.5	-5.7		17	-3
				Double-blind period	4-weeks	4-weeks	-	-		19	-1(2)
					Discontinuation	8-weeks	-	-		19	-1(2)
					Discontinuation	Discontinuation	51.2	-3.0(2.7)		19	-1(2)
		PLA-14	1Y	Observation period	Baseline	Baseline	14.3	-		4	-
			1Y	Open-label period	12-weeks	12-weeks	12.8	-1.5		4	0
					24-weeks	24-weeks	10.7	-3.6		3	-1
				Double-blind period	4-weeks	4-weeks	-	-		3	-1(0)
					8-weeks	8-weeks	-	-		3	-1(0)
					12-weeks	12-weeks	11.3	-3.0(0.6)		3	-1(0)
					16-weeks	16-weeks	-	-		3	-1(0)
					20-weeks	20-weeks	-	-		3	-1(0)
					24-weeks	24-weeks	8.1	-6.2(-2.6)		3	-1(0)
					28-weeks	28-weeks	-	-		3	-1(0)
					32-weeks	32-weeks	-	-		3	-1(0)
					36-weeks	36-weeks	7.1	-7.2(-3.6)		2	-2(-1)
					40-weeks	40-weeks	-	-		2	-2(-1)
					44-weeks	44-weeks	-	-		2	-2(-1)
					48-weeks	48-weeks	7.1	-7.2(-3.6)		2	-2(-1)

## Sheet: L2.1.1.1 List ofCranialMyopathy
	L2.1.1.1 List of Cranial nervous symptoms and Myopaty symptoms
	Analysis population: FAS of the double-blind period
		SPP-004,Placebo was the assigned group during the double-blind period.
	Section I: 1, Hearing; 2,Communication; 3,Self-care; 4, Mobility
	Section III: 1,Vision; 2, Ptosis and eye movement; 3, Myopathy; 4, Ataxia; 5, Pyramidal (symptom); 6, Extrapyramidal; 7, Neuropathy.
	Group
			Administration period	Time point at visit	Time point for analysis	SectionI					SectionIII							Time point when efficacy became inadequate
		No.				1	2	3	4		1	2	3	4	5	6	7
	SPP-004
		ALA-01	Observation period	Baseline	Baseline	2	2	1	1		0	0	1	0	0	2	0
			Open-label period	12-weeks	12-weeks	2	2	1	1		0	0	1	0	0	2	0
				24-weeks	24-weeks	2	1	1	1		0	0	1	0	0	1	0
			Double-blind period	4-weeks	4-weeks	2	1	1	1		0	0	1	0	0	1	0
				8-weeks	8-weeks	2	2	1	1		0	0	1	0	0	1	0
				Discontinuation	12-weeks	2	2	1	1		0	0	1	0	0	1	0	Y
				Discontinuation	Discontinuation	2	2	1	1		0	0	1	0	0	1	0
		ALA-03	Observation period	Baseline	Baseline	3	3	3	3		3	3	3	0	3	0	3
			Open-label period	12-weeks	12-weeks	3	3	3	3		3	2	3	0	3	0	3
				24-weeks	24-weeks	3	3	3	3		3	2	3	0	3	0	3
			Double-blind period	4-weeks	4-weeks	3	3	3	3		3	2	3	0	3	0	3
				8-weeks	8-weeks	3	3	3	3		3	2	3	0	3	0	3
				12-weeks	12-weeks	3	3	3	3		3	2	3	0	3	0	3
				16-weeks	16-weeks	3	3	3	3		3	2	3	0	3	0	3
				20-weeks	20-weeks	3	3	3	3		3	2	3	0	3	0	3
				24-weeks	24-weeks	3	3	3	3		3	2	3	0	3	0	3
				28-weeks	28-weeks	3	3	3	3		3	2	3	0	3	0	3
				32-weeks	32-weeks	3	3	3	3		3	2	3	0	3	0	3
				36-weeks	36-weeks	3	3	3	3		3	2	3	0	3	0	3
				40-weeks	40-weeks	3	3	3	3		3	2	3	0	3	0	3
				44-weeks	44-weeks	3	3	3	3		3	2	3	0	3	0	3
				48-weeks	48-weeks	3	3	3	3		3	2	3	0	3	0	3
		ALA-04	Observation period	Baseline	Baseline	0	2	-	2		0	1	1	-	1	2	0
			Open-label period	12-weeks	12-weeks	0	2	-	2		0	1	1	-	0	2	0
				24-weeks	24-weeks	0	2	-	2		0	1	1	-	0	2	0
			Double-blind period	4-weeks	4-weeks	0	2	-	2		0	1	1	-	0	2	0
				8-weeks	8-weeks	0	2	-	2		0	1	1	-	0	2	0
				12-weeks	12-weeks	0	2	-	2		0	1	1	-	0	2	0
				16-weeks	16-weeks	0	2	-	2		0	1	1	-	0	2	0
				20-weeks	20-weeks	0	2	-	2		0	0	1	-	0	2	0
				24-weeks	24-weeks	0	2	-	2		0	1	1	-	0	2	0
				28-weeks	28-weeks	0	2	-	2		0	1	1	-	0	2	0
				32-weeks	32-weeks	0	2	-	2		0	1	1	-	0	2	0
				36-weeks	36-weeks	0	2	-	2		0	1	1	-	0	2	0
				40-weeks	40-weeks	0	2	-	2		0	1	1	-	0	2	0
				44-weeks	44-weeks	0	2	-	2		0	1	1	-	0	2	0
				48-weeks	48-weeks	0	1	-	2		0	1	1	-	0	2	0
		ALA-05	Observation period	Baseline	Baseline	2	2	3	3		0	0	2	3	3	3	0
			Open-label period	12-weeks	12-weeks	2	1	3	3		0	0	2	3	3	3	0
				24-weeks	24-weeks	2	1	3	3		0	0	2	3	3	3	0
			Double-blind period	4-weeks	4-weeks	2	1	3	3		0	0	2	3	3	3	0
				8-weeks	8-weeks	2	1	3	3		0	0	2	3	3	3	0
				12-weeks	12-weeks	2	1	3	3		0	0	2	3	3	3	0
				16-weeks	16-weeks	2	1	3	3		0	0	2	3	3	3	0
				20-weeks	20-weeks	2	1	3	3		0	0	2	3	3	3	0
				24-weeks	24-weeks	2	1	3	3		0	0	2	3	3	3	0
				28-weeks	28-weeks	2	1	3	3		0	0	2	3	3	3	0
				32-weeks	32-weeks	2	1	3	3		0	0	2	3	3	3	0
				36-weeks	36-weeks	2	1	3	3		0	0	2	3	3	3	0
				40-weeks	40-weeks	2	1	3	3		0	0	2	3	3	3	0
				44-weeks	44-weeks	2	1	3	3		0	0	2	3	3	3	0
				48-weeks	48-weeks	2	1	3	3		0	0	2	3	3	3	0
		ALA-06	Observation period	Baseline	Baseline	3	3	3	3		3	3	3	3	3	3	3
			Open-label period	12-weeks	12-weeks	3	3	3	3		3	3	3	3	3	3	3
				24-weeks	24-weeks	3	3	3	3		3	2	3	3	3	3	3
			Double-blind period	4-weeks	4-weeks	3	3	3	3		3	2	3	3	3	3	3
				8-weeks	8-weeks	3	3	3	3		3	2	3	3	3	3	3
				12-weeks	12-weeks	3	3	3	3		3	2	3	3	3	3	3
				16-weeks	16-weeks	3	3	3	3		3	2	3	3	3	3	3
				20-weeks	20-weeks	3	3	3	3		3	2	3	3	3	3	3
				24-weeks	24-weeks	3	3	3	3		3	2	3	3	3	3	3
				28-weeks	28-weeks	3	3	3	3		3	2	3	3	3	3	3
				32-weeks	32-weeks	3	3	3	3		3	2	3	3	3	3	3
				36-weeks	36-weeks	3	3	3	3		3	2	3	3	3	3	3
				40-weeks	40-weeks	3	3	3	3		3	2	3	3	3	3	3
				44-weeks	44-weeks	3	3	3	3		3	2	3	3	3	3	3
				48-weeks	48-weeks	3	3	3	3		3	2	3	3	3	3	3
		ALA-07	Observation period	Baseline	Baseline	0	1	3	3		0	0	3	3	2	0	0
			Open-label period	12-weeks	12-weeks	0	1	3	3		0	0	3	3	2	0	0
				24-weeks	24-weeks	0	1	3	2		0	0	1	2	2	0	0
			Double-blind period	4-weeks	4-weeks	0	1	3	2		0	0	1	2	2	0	0
				8-weeks	8-weeks	0	1	3	2		0	0	2	2	2	0	0
				12-weeks	12-weeks	0	1	3	2		0	0	1	2	2	0	0
				16-weeks	16-weeks	0	1	3	2		0	0	1	2	2	0	0
				20-weeks	20-weeks	0	1	3	2		0	0	1	2	2	0	0
				24-weeks	24-weeks	0	1	3	2		0	0	1	2	2	0	0
				28-weeks	28-weeks	0	1	3	2		0	0	1	2	2	0	0
				32-weeks	32-weeks	0	1	3	2		0	0	1	2	2	0	0
				36-weeks	36-weeks	0	1	2	2		0	0	1	2	2	0	0
				40-weeks	40-weeks	0	1	2	2		0	0	1	2	2	0	0
				44-weeks	44-weeks	0	1	2	2		0	0	1	2	2	0	0
				48-weeks	48-weeks	0	1	2	2		0	0	1	2	2	0	0
		ALA-08	Observation period	Baseline	Baseline	2	1	2	3		0	0	3	3	0	0	0
			Open-label period	12-weeks	12-weeks	1	1	2	3		0	0	2	3	0	0	0
				24-weeks	24-weeks	1	1	2	3		0	0	2	3	0	0	0
			Double-blind period	4-weeks	4-weeks	1	1	2	3		0	0	1	2	0	0	0
				8-weeks	8-weeks	0	1	2	3		0	0	1	2	0	0	0
				12-weeks	12-weeks	0	1	2	3		0	0	1	2	0	0	0
				16-weeks	16-weeks	0	1	2	2		0	0	1	2	0	0	0
				20-weeks	20-weeks	0	1	2	2		0	0	1	2	0	0	0
				24-weeks	24-weeks	0	1	2	2		0	0	1	2	0	0	0
				28-weeks	28-weeks	0	1	1	2		0	0	1	2	0	0	0
				32-weeks	32-weeks	0	1	1	2		0	0	1	2	0	0	0
				36-weeks	36-weeks	0	1	2	2		0	0	1	2	0	0	0
				40-weeks	40-weeks	0	1	2	2		1	0	0	2	0	0	0
				44-weeks	44-weeks	0	1	2	2		1	0	0	2	0	0	0
				48-weeks	48-weeks	1	1	2	2		1	0	0	2	0	0	0
		ALA-09	Observation period	Baseline	Baseline	1	2	3	3		1	1	2	0	2	2	3
			Open-label period	12-weeks	12-weeks	1	2	3	3		1	1	2	0	2	2	2
				24-weeks	24-weeks	1	1	2	2		1	1	1	0	2	2	2
			Double-blind period	4-weeks	4-weeks	1	1	2	2		0	0	1	0	2	2	2
				8-weeks	8-weeks	1	1	2	2		0	0	1	0	2	2	2
				12-weeks	12-weeks	1	1	2	2		1	1	1	0	2	2	2
				16-weeks	16-weeks	1	1	2	2		1	1	1	0	2	2	2
				20-weeks	20-weeks	1	1	2	2		1	1	1	0	2	2	2
				24-weeks	24-weeks	1	1	2	2		1	1	1	0	2	2	2
				28-weeks	28-weeks	1	1	2	2		1	0	1	0	2	2	2
				32-weeks	32-weeks	1	1	2	2		1	0	1	0	2	2	2
				36-weeks	36-weeks	1	1	2	2		1	0	1	0	2	2	2
				40-weeks	40-weeks	1	1	2	2		1	0	1	0	2	2	2
				44-weeks	44-weeks	1	1	2	2		1	0	1	0	2	2	2
		ALA-10	Observation period	Baseline	Baseline	2	1	1	1		0	3	1	1	0	0	0
			Open-label period	12-weeks	12-weeks	2	1	1	3		0	3	1	1	0	0	0
				24-weeks	24-weeks	2	1	1	2		0	2	2	2	0	1	0
			Double-blind period	4-weeks	4-weeks	2	1	1	2		0	2	2	2	0	1	0
				8-weeks	8-weeks	2	1	1	2		0	2	2	2	0	1	0
				12-weeks	12-weeks	2	1	1	1		0	1	2	2	0	1	0
				16-weeks	16-weeks	2	1	1	1		0	1	2	2	0	1	0
				20-weeks	20-weeks	2	1	1	1		0	1	2	2	0	1	0
				24-weeks	24-weeks	2	1	1	1		0	1	2	2	0	1	0
				28-weeks	28-weeks	2	1	1	1		0	1	2	2	0	1	0
				32-weeks	32-weeks	2	1	1	1		0	1	2	2	0	1	0
				36-weeks	36-weeks	2	1	1	1		0	1	2	2	0	1	0
				40-weeks	40-weeks	2	1	1	1		0	1	2	2	0	1	0
				44-weeks	44-weeks	2	1	1	1		0	1	2	2	0	1	0
				48-weeks	48-weeks	2	1	1	1		0	1	2	2	0	1	0
		ALA-11	Observation period	Baseline	Baseline	1	3	3	3		1	1	2	1	1	1	1
			Open-label period	12-weeks	12-weeks	1	3	3	3		1	1	2	1	1	1	1
				24-weeks	24-weeks	1	3	3	2		1	1	2	1	1	1	1
			Double-blind period	4-weeks	4-weeks	1	3	3	2		1	1	2	1	1	1	1
				8-weeks	8-weeks	1	3	3	2		1	1	2	1	1	1	1
				12-weeks	12-weeks	1	3	3	2		1	1	2	1	1	1	1
				16-weeks	16-weeks	1	3	3	2		1	1	2	1	1	1	1
				20-weeks	20-weeks	1	3	3	2		1	1	2	1	1	1	1
				24-weeks	24-weeks	1	3	3	2		1	1	2	1	1	1	1
				28-weeks	28-weeks	1	3	3	2		1	1	2	1	1	1	1
				32-weeks	32-weeks	1	3	3	2		1	1	2	1	1	1	1
				36-weeks	36-weeks	1	3	3	2		1	1	2	1	1	1	1
				40-weeks	40-weeks	1	3	3	2		1	1	2	1	1	1	1
				44-weeks	44-weeks	1	3	3	2		1	1	2	1	1	1	1
				48-weeks	48-weeks	1	3	3	2		1	1	2	1	1	1	1
		ALA-12	Observation period	Baseline	Baseline	1	2	3	3		0	3	3	3	3	2	3
			Open-label period	12-weeks	12-weeks	1	1	3	3		0	2	3	3	3	2	3
				24-weeks	24-weeks	1	1	3	3		0	2	3	3	3	2	3
			Double-blind period	4-weeks	4-weeks	1	1	3	3		0	2	3	3	3	2	3
				8-weeks	8-weeks	1	1	3	3		0	2	3	3	3	2	3
				12-weeks	12-weeks	1	1	3	3		0	2	3	3	3	2	3
				16-weeks	16-weeks	1	2	3	3		0	2	3	3	3	2	3
				20-weeks	20-weeks	1	1	3	3		0	3	3	3	3	2	3
				Discontinuation	24-weeks	1	1	3	3		0	3	3	3	3	2	3	Y
				Discontinuation	Discontinuation	1	1	3	3		0	3	3	3	3	2	3
		ALA-13	Observation period	Baseline	Baseline	0	1	1	2		0	0	0	0	2	0	0
			Open-label period	12-weeks	12-weeks	0	1	1	2		0	0	0	0	2	0	0
				24-weeks	24-weeks	0	1	1	1		0	0	0	0	1	0	0
			Double-blind period	4-weeks	4-weeks	0	1	1	1		0	0	0	0	1	0	0
				8-weeks	8-weeks	0	1	1	1		0	0	0	0	1	0	0
				12-weeks	12-weeks	0	1	1	1		0	0	0	0	1	0	0
				16-weeks	16-weeks	0	1	1	1		0	0	0	0	1	0	0
				20-weeks	20-weeks	0	1	1	1		0	0	0	0	1	0	0
				24-weeks	24-weeks	0	1	1	1		0	0	0	0	1	0	0
				28-weeks	28-weeks	0	1	1	1		0	0	0	0	1	0	0
				32-weeks	32-weeks	0	1	1	1		0	0	0	0	1	0	0
				36-weeks	36-weeks	0	1	1	1		0	0	0	0	1	0	0
				40-weeks	40-weeks	0	1	1	1		0	0	0	0	1	0	0
				44-weeks	44-weeks	0	1	1	1		0	0	0	0	1	0	0
				48-weeks	48-weeks	0	1	1	1		0	0	0	0	1	0	0
		ALA-14	Observation period	Baseline	Baseline	3	3	3	3		2	1	3	3	3	3	2
			Open-label period	12-weeks	12-weeks	3	3	3	3		2	1	3	3	3	3	2
				24-weeks	24-weeks	2	3	3	3		1	0	3	3	3	3	2
			Double-blind period	4-weeks	4-weeks	2	3	3	3		1	0	3	3	3	3	2
				8-weeks	8-weeks	1	2	3	3		2	1	3	3	3	3	3
				12-weeks	12-weeks	1	2	3	3		1	0	3	3	3	3	2
				16-weeks	16-weeks	1	2	3	3		1	0	3	3	3	3	2
				20-weeks	20-weeks	1	2	3	3		1	0	3	3	3	3	2
				24-weeks	-	-	-	-	-		-	-	-	-	-	-	-
				28-weeks	28-weeks	1	2	3	3		1	0	3	3	3	3	2
				32-weeks	32-weeks	1	2	3	3		1	0	3	3	3	3	2
				36-weeks	36-weeks	1	2	3	3		1	0	3	3	3	3	2
				40-weeks	40-weeks	1	2	3	3		1	0	3	3	3	3	2
				44-weeks	44-weeks	1	2	3	3		1	0	3	3	3	3	2
				48-weeks	48-weeks	1	2	3	3		1	0	3	3	3	3	2
	Placebo
		PLA-01	Observation period	Baseline	Baseline	0	0	1	1		0	0	0	0	1	0	0
			Open-label period	12-weeks	12-weeks	0	0	1	1		0	0	0	0	1	0	0
				24-weeks	24-weeks	0	0	1	0		0	0	0	0	0	0	0
			Double-blind period	4-weeks	4-weeks	0	0	1	0		0	0	0	0	0	0	0
				8-weeks	8-weeks	0	0	1	1		0	0	0	0	0	0	0
				Discontinuation	12-weeks	0	0	1	1		0	0	0	0	0	0	0	Y
				Discontinuation	Discontinuation	0	0	1	1		0	0	0	0	0	0	0
		PLA-02	Observation period	Baseline	Baseline	2	1	2	3		2	0	1	0	0	0	0
			Open-label period	12-weeks	12-weeks	2	1	2	3		2	0	1	0	0	0	0
				24-weeks	24-weeks	2	1	1	2		1	0	1	0	0	0	0
			Double-blind period	4-weeks	4-weeks	2	1	1	2		1	0	1	0	0	0	0
				8-weeks	8-weeks	2	1	1	2		1	0	1	0	0	0	0
				12-weeks	12-weeks	2	1	1	2		1	0	1	0	0	0	0
				16-weeks	16-weeks	2	1	1	2		1	0	1	0	0	0	0
				20-weeks	20-weeks	2	1	1	2		1	0	1	0	0	0	0
				24-weeks	24-weeks	2	1	1	2		1	0	1	0	0	0	0
				28-weeks	28-weeks	2	1	1	2		1	0	1	0	0	0	0
				32-weeks	32-weeks	2	1	1	2		1	0	1	0	0	0	0
				36-weeks	36-weeks	2	1	1	2		1	0	1	0	0	0	0
				40-weeks	40-weeks	2	1	1	2		1	0	1	0	0	0	0
				44-weeks	44-weeks	2	1	1	2		1	0	1	0	0	0	0
				48-weeks	48-weeks	2	1	1	2		1	0	1	0	0	0	0
		PLA-03	Observation period	Baseline	Baseline	1	1	2	3		0	2	2	0	2	0	0
			Open-label period	12-weeks	12-weeks	1	1	2	2		0	2	1	0	1	0	0
				24-weeks	24-weeks	1	1	2	2		0	2	1	0	1	0	0
			Double-blind period	4-weeks	4-weeks	1	1	2	2		0	2	1	0	1	0	0
				8-weeks	8-weeks	1	1	2	2		0	2	1	0	1	0	0
				12-weeks	12-weeks	1	1	2	2		0	2	1	0	1	0	0
				16-weeks	16-weeks	1	1	2	2		0	2	1	0	1	0	0
				20-weeks	20-weeks	1	1	2	2		0	2	1	0	1	0	0
				24-weeks	24-weeks	1	1	2	2		0	2	1	0	1	0	0
				28-weeks	28-weeks	1	1	2	2		0	2	1	0	1	0	0
				32-weeks	32-weeks	1	1	2	2		0	2	1	0	1	0	0
				36-weeks	36-weeks	1	1	2	2		0	2	1	0	1	0	0
				40-weeks	40-weeks	1	1	2	2		0	2	1	0	1	0	0
				44-weeks	44-weeks	1	1	2	2		0	2	1	0	1	0	0
				48-weeks	48-weeks	1	1	2	2		0	2	1	0	1	0	0
		PLA-04	Observation period	Baseline	Baseline	3	2	3	3		0	2	3	3	3	3	1
			Open-label period	12-weeks	12-weeks	3	2	3	3		0	2	3	3	3	3	1
				24-weeks	24-weeks	3	1	3	3		0	2	3	3	3	3	1
			Double-blind period	4-weeks	4-weeks	3	2	3	3		0	2	3	3	3	3	1
				Discontinuation	8-weeks	3	2	3	3		0	2	3	3	3	3	1	Y
				Discontinuation	Discontinuation	3	2	3	3		0	2	3	3	3	3	1
		PLA-05	Observation period	Baseline	Baseline	0	0	0	2		0	0	2	1	2	0	0
			Open-label period	12-weeks	12-weeks	0	0	0	1		0	0	1	1	2	0	0
				24-weeks	24-weeks	0	0	0	1		0	0	1	1	2	0	0
			Double-blind period	4-weeks	4-weeks	0	0	0	1		0	0	1	1	2	0	0
				8-weeks	8-weeks	0	0	0	1		0	0	1	1	2	0	0
				12-weeks	12-weeks	0	0	0	1		0	0	1	1	2	0	0
				16-weeks	16-weeks	0	0	0	1		0	0	1	1	2	0	0
				20-weeks	20-weeks	0	0	0	1		0	0	1	1	2	0	0
				24-weeks	24-weeks	0	0	0	1		0	0	1	1	2	0	0
				28-weeks	28-weeks	0	0	0	1		0	0	1	1	2	0	0
				32-weeks	32-weeks	0	0	0	1		0	0	1	1	2	0	0
				36-weeks	36-weeks	0	0	0	1		0	0	1	1	2	0	0
				40-weeks	40-weeks	0	0	0	1		0	0	1	1	2	0	0
				44-weeks	44-weeks	0	0	0	1		0	0	1	1	2	0	0
				48-weeks	48-weeks	0	0	0	1		0	0	1	1	2	0	0
		PLA-06	Observation period	Baseline	Baseline	3	3	3	3		3	3	3	3	3	3	0
			Open-label period	12-weeks	12-weeks	3	3	3	3		3	2	3	3	3	3	0
				24-weeks	24-weeks	3	3	3	3		3	2	3	3	3	3	0
			Double-blind period	4-weeks	4-weeks	3	3	3	3		3	2	3	3	3	3	0
				8-weeks	8-weeks	3	3	3	3		3	2	3	3	3	3	0
				12-weeks	12-weeks	3	3	3	3		3	2	3	3	3	3	0
				16-weeks	16-weeks	3	3	3	3		3	2	3	3	3	3	0
				20-weeks	20-weeks	3	3	3	3		3	2	3	3	3	3	0
				24-weeks	24-weeks	3	3	3	3		3	2	3	3	3	3	0
				28-weeks	28-weeks	3	3	3	3		3	2	3	3	3	3	0
				32-weeks	32-weeks	3	3	3	3		3	2	3	3	3	3	0
				36-weeks	36-weeks	3	3	3	3		3	2	3	3	3	3	0
				40-weeks	40-weeks	3	3	3	3		3	2	3	3	3	3	0
				44-weeks	44-weeks	3	3	3	3		3	2	3	3	3	3	0
				48-weeks	48-weeks	3	3	3	3		3	2	3	3	3	3	0
		PLA-07	Observation period	Baseline	Baseline	1	1	3	3		0	0	3	3	0	2	0
			Open-label period	12-weeks	12-weeks	0	1	3	3		0	0	2	3	0	2	0
				24-weeks	24-weeks	0	1	3	3		0	0	2	3	0	2	0
			Double-blind period	4-weeks	4-weeks	0	1	3	3		0	0	2	3	0	3	0
				8-weeks	8-weeks	0	1	3	3		0	0	2	3	0	2	0
				12-weeks	12-weeks	0	1	3	3		0	2	3	3	2	3	0
				Unscheduled	16-weeks	0	1	3	3		0	2	3	3	2	3	0	Y
				Unscheduled	Discontinuation	0	1	3	3		0	2	3	3	2	3	0
		PLA-08	Observation period	Baseline	Baseline	1	1	1	3		0	2	3	1	0	1	3
			Open-label period	12-weeks	12-weeks	1	0	1	2		0	2	2	1	0	1	2
				24-weeks	24-weeks	1	0	1	2		0	2	2	1	0	1	2
			Double-blind period	4-weeks	4-weeks	1	0	1	2		0	2	2	1	0	1	2
				8-weeks	8-weeks	1	0	1	3		0	2	2	1	0	1	2
				Discontinuation	12-weeks	1	0	1	3		0	2	2	1	0	1	2	Y
				Discontinuation	Discontinuation	1	0	1	3		0	2	2	1	0	1	2
		PLA-09	Observation period	Baseline	Baseline	2	3	3	2		0	0	0	1	0	0	2
			Open-label period	12-weeks	12-weeks	2	3	3	2		0	0	0	1	0	0	2
				24-weeks	24-weeks	1	3	3	2		0	0	0	1	0	0	2
			Double-blind period	4-weeks	4-weeks	1	3	3	2		0	0	0	1	0	0	2
				8-weeks	8-weeks	1	3	3	2		0	0	0	1	0	0	2
				12-weeks	12-weeks	1	3	3	2		0	0	0	1	0	0	2
				16-weeks	16-weeks	1	3	3	2		0	0	0	1	0	0	2
				20-weeks	20-weeks	1	3	3	2		0	0	0	1	0	0	2
				24-weeks	24-weeks	1	3	3	2		0	0	0	1	0	0	2
				28-weeks	28-weeks	1	3	3	2		0	0	0	1	0	0	2
				32-weeks	32-weeks	1	3	3	2		0	0	0	1	0	0	2
				36-weeks	36-weeks	1	3	3	2		0	0	0	1	0	0	2
				40-weeks	40-weeks	1	3	3	2		0	0	0	1	0	0	2
				44-weeks	44-weeks	1	3	3	2		0	0	0	1	0	0	2
				48-weeks	48-weeks	1	3	3	2		0	0	0	1	0	0	2
		PLA-10	Observation period	Baseline	Baseline	0	1	1	1		0	0	1	2	0	0	0
			Open-label period	12-weeks	12-weeks	0	1	1	1		0	0	1	2	0	0	0
				24-weeks	24-weeks	0	1	1	1		0	0	1	1	0	0	0
			Double-blind period	4-weeks	4-weeks	0	1	1	1		0	0	1	1	0	0	0
				8-weeks	8-weeks	0	1	1	1		0	0	1	1	0	0	0
				12-weeks	12-weeks	0	1	1	1		0	0	1	1	0	0	0
				16-weeks	16-weeks	0	1	1	1		0	0	1	1	0	0	0
				20-weeks	20-weeks	0	1	1	1		0	0	1	1	0	0	0
				24-weeks	24-weeks	0	1	1	1		0	0	1	1	0	0	0
				28-weeks	28-weeks	0	1	1	1		0	0	1	1	0	0	0
				32-weeks	32-weeks	0	1	1	1		0	0	1	1	0	0	0
				36-weeks	36-weeks	0	1	1	1		0	0	1	1	0	0	0
				40-weeks	40-weeks	0	1	1	1		0	0	1	1	0	0	0
				44-weeks	44-weeks	0	1	1	1		0	0	1	1	0	0	0
				48-weeks	48-weeks	0	1	1	1		0	0	1	1	0	0	0
		PLA-11	Observation period	Baseline	Baseline	0	1	2	3		0	0	2	2	2	3	0
			Open-label period	12-weeks	12-weeks	0	1	2	3		0	0	2	2	2	3	0
				24-weeks	24-weeks	0	1	2	3		0	0	2	2	2	2	0
			Double-blind period	4-weeks	4-weeks	0	1	2	3		0	0	2	2	2	3	0
				8-weeks	8-weeks	0	1	2	3		0	0	2	2	2	2	0
				12-weeks	12-weeks	0	1	2	3		0	0	2	2	2	3	0
				Discontinuation	16-weeks	0	1	2	3		0	0	2	2	2	3	0	Y
				Discontinuation	Discontinuation	0	1	2	3		0	0	2	2	2	3	0
		PLA-12	Observation period	Baseline	Baseline	2	3	3	3		2	3	3	3	3	3	2
			Open-label period	12-weeks	12-weeks	2	3	3	3		2	3	3	3	3	3	2
				24-weeks	24-weeks	2	3	3	3		2	2	3	3	3	2	2
			Double-blind period	4-weeks	4-weeks	2	3	3	3		2	3	3	3	3	2	2
				Discontinuation	8-weeks	2	3	3	3		2	3	3	3	3	2	2	Y
				Discontinuation	Discontinuation	2	3	3	3		2	3	3	3	3	2	2
		PLA-13	Observation period	Baseline	Baseline	0	1	3	3		1	1	2	3	3	2	1
			Open-label period	12-weeks	12-weeks	0	1	3	3		1	1	1	3	2	1	1
				24-weeks	24-weeks	0	1	3	3		1	1	1	3	2	1	1
			Double-blind period	4-weeks	4-weeks	0	1	3	3		1	1	1	3	3	2	1
				Discontinuation	8-weeks	0	1	3	3		1	1	1	3	3	2	1	Y
				Discontinuation	Discontinuation	0	1	3	3		1	1	1	3	3	2	1
		PLA-14	Observation period	Baseline	Baseline	0	0	-	2		0	0	1	-	1	0	0
			Open-label period	12-weeks	12-weeks	0	0	-	2		0	0	1	-	1	0	0
				24-weeks	24-weeks	0	0	-	1		0	0	1	-	1	0	0
			Double-blind period	4-weeks	4-weeks	0	0	-	1		0	0	1	-	1	0	0
				8-weeks	8-weeks	0	0	-	1		0	0	1	-	1	0	0
				12-weeks	12-weeks	0	0	-	1		0	0	1	-	1	0	0
				16-weeks	16-weeks	0	0	-	1		0	0	1	-	1	0	0
				20-weeks	20-weeks	0	0	-	1		0	0	1	-	1	0	0
				24-weeks	24-weeks	0	0	-	1		0	0	1	-	1	0	0
				28-weeks	28-weeks	0	0	-	1		0	0	1	-	1	0	0
				32-weeks	32-weeks	0	0	-	1		0	0	1	-	1	0	0
				36-weeks	36-weeks	0	0	-	1		0	0	1	-	0	0	0
				40-weeks	40-weeks	0	0	-	1		0	0	1	-	0	0	0
				44-weeks	44-weeks	0	0	-	1		0	0	1	-	0	0	0
				48-weeks	48-weeks	0	0	-	1		0	0	1	-	0	0	0

## Sheet: L2.2.6 List of FGF21 GDF15
	L2.2.6 List of blood FGF21 and blood GDF-15
	Analysis population: FAS
	SPP-004,Placebo was the assigned group during the double-blind period.
	ALQ, Above upper limit of quantification
	Group
			Administration period	Time point at visit	Time point for analysis	blood FGF21	blood GDF-15
		No.				(pg/mL)	(pg/mL)
	Open-label discontinued
		OD-01	Observation period	Baseline	Baseline	56.3	641
			Open-label period	12-weeks	12-weeks	188.7	1007.3
				24-weeks	24-weeks	83.6	770.2
		OD-02	Observation period	Baseline	Baseline	3539.6	ALQ
			Open-label period	12-weeks	12-weeks	860.8	3418.6
				24-weeks	24-weeks	1314.8	4842.9
		OD-03	Observation period	Baseline	Baseline	1990.2	1916.5
			Open-label period	12-weeks	12-weeks	334.5	1717.4
				Discontinuation	Discontinuation	819.2	2458.4
		OD-04	Observation period	Baseline	Baseline	133.9	526.4
			Open-label period	12-weeks	12-weeks	163.3	774.3
				24-weeks	24-weeks	≤60	629.2
		OD-05	Observation period	Baseline	Baseline	≤60	582.8
			Open-label period	12-weeks	12-weeks	≤60	614.1
				24-weeks	24-weeks	≤60	571.3
		OD-06	Observation period	Baseline	Baseline	267.4	672.3
			Open-label period	12-weeks	12-weeks	117.7	658.4
				24-weeks	24-weeks	≤60	673
		OD-07	Observation period	Baseline	Baseline	256	1032.6
			Open-label period	12-weeks	12-weeks	≤60	1078
				24-weeks	24-weeks	≤60	791.7
		OD-08	Observation period	Baseline	Baseline	373.8	651.1
			Open-label period	12-weeks	12-weeks	187	553
				24-weeks	24-weeks	199.4	497
		OD-09	Observation period	Baseline	Baseline	119.3	329
			Open-label period	12-weeks	12-weeks	≤60	353.2
				24-weeks	24-weeks	73.8	320.3
		OD-10	Observation period	Baseline	Baseline	265.2	811.2
			Open-label period	12-weeks	12-weeks	328.5	1194.5
				24-weeks	24-weeks	351.6	796
		OD-11	Observation period	Baseline	Baseline	1642.8	5604.1
			Open-label period	12-weeks	12-weeks	1661.6	ALQ
				24-weeks	24-weeks	1692.6	ALQ
		OD-12	Observation period	Baseline	Baseline	≤60	660.3
			Open-label period	12-weeks	12-weeks	≤60	631
				24-weeks	24-weeks	≤60	728.7
		OD-13	Observation period	Baseline	Baseline	≤60	833.8
			Open-label period	12-weeks	12-weeks	≤60	751.3
				24-weeks	24-weeks	≤60	740.6
		OD-14	Observation period	Baseline	Baseline	251.1	917.2
			Open-label period	12-weeks	12-weeks	429.5	912.8
				24-weeks	24-weeks	270.2	423.4
		OD-15	Observation period	Baseline	Baseline	73.9	917.8
			Open-label period	12-weeks	12-weeks	97.5	1661
				24-weeks	24-weeks	≤60	613.2
		OD-16	Observation period	Baseline	Baseline	91.3	1008.3
			Open-label period	12-weeks	12-weeks	147.7	974.3
				24-weeks	24-weeks	238.3	1003.8
		OD-17	Observation period	Baseline	Baseline	1248.1	4285.8
			Open-label period	12-weeks	12-weeks	1667.2	5666.8
				24-weeks	24-weeks	1182.2	ALQ
		OD-18	Observation period	Baseline	Baseline	≤60	477.5
			Open-label period	12-weeks	12-weeks	≤60	646.6
				24-weeks	24-weeks	≤60	439.4
		OD-19	Observation period	Baseline	Baseline	346.6	718.8
			Open-label period	12-weeks	12-weeks	418.3	622.6
				24-weeks	24-weeks	109	717.6
		OD-20	Observation period	Baseline	Baseline	≤60	483.1
			Open-label period	12-weeks	12-weeks	≤60	898.5
				24-weeks	24-weeks	69.3	484.2
		OD-21	Observation period	Baseline	Baseline	65.5	564.6
			Open-label period	12-weeks	12-weeks	≤60	447.7
				24-weeks	24-weeks	109.5	557.7
		OD-22	Observation period	Baseline	Baseline	96.2	511.6
			Open-label period	12-weeks	12-weeks	206.9	537.5
				24-weeks	24-weeks	96.8	393.2
		OD-23	Observation period	Baseline	Baseline	≤60	363.3
			Open-label period	12-weeks	12-weeks	≤60	383.3
				24-weeks	24-weeks	≤60	373
		OD-24	Observation period	Baseline	Baseline	207.7	1591.7
			Open-label period	12-weeks	12-weeks	120.2	2118.2
				24-weeks	24-weeks	68.1	652.8
		OD-25	Observation period	Baseline	Baseline	65.5	894.1
			Open-label period	12-weeks	12-weeks	≤60	496.8
				24-weeks	24-weeks	≤60	534.1
		OD-26	Observation period	Baseline	Baseline	75.8	409.7
			Open-label period	12-weeks	12-weeks	80.3	561
				24-weeks	24-weeks	196.6	490.2
	SPP-004
		ALA-01	Observation period	Baseline	Baseline	235	2101.8
			Open-label period	12-weeks	12-weeks	342.6	3262.6
				24-weeks	24-weeks	426.7	3503
			Double-blind period	Discontinuation	12-weeks	314.6	2820
				Discontinuation	Discontinuation	314.6	2820
		ALA-02	Observation period	Baseline	Baseline	231.5	818.9
			Open-label period	12-weeks	12-weeks	439.9	993.4
				24-weeks	24-weeks	177.6	1036.9
		ALA-03	Observation period	Baseline	Baseline	259	732.1
			Open-label period	12-weeks	12-weeks	303.6	715.4
				24-weeks	24-weeks	153.3	750.1
			Double-blind period	12-weeks	12-weeks	205.6	644
				24-weeks	24-weeks	213	810.8
				36-weeks	36-weeks	80.6	770.1
				48-weeks	48-weeks	210.9	760.6
		ALA-04	Observation period	Baseline	Baseline	106.7	441.7
			Open-label period	12-weeks	12-weeks	110.7	496.7
				24-weeks	24-weeks	≤60	382.5
			Double-blind period	12-weeks	12-weeks	86.1	400.5
				24-weeks	24-weeks	152.4	416.8
				36-weeks	36-weeks	129.2	453.7
				48-weeks	48-weeks	≤60	428
		ALA-05	Observation period	Baseline	Baseline	≤60	521.9
			Open-label period	12-weeks	12-weeks	82.6	576
				24-weeks	24-weeks	146.2	580.6
			Double-blind period	12-weeks	12-weeks	≤60	662.8
				24-weeks	24-weeks	164.8	522.4
				36-weeks	36-weeks	86.8	629.8
				48-weeks	48-weeks	245.4	589.7
		ALA-06	Observation period	Baseline	Baseline	1973.5	1020.2
			Open-label period	12-weeks	12-weeks	11902.4	1357.7
				24-weeks	24-weeks	5556.9	1117
			Double-blind period	12-weeks	12-weeks	8413.3	1064.3
				24-weeks	24-weeks	4713.3	1153.1
				36-weeks	36-weeks	4606.7	1259.9
				48-weeks	48-weeks	561.7	771.1
		ALA-07	Observation period	Baseline	Baseline	98.3	494.7
			Open-label period	12-weeks	12-weeks	74.3	531.1
				24-weeks	24-weeks	135.3	490.8
			Double-blind period	12-weeks	12-weeks	76.7	436.9
				24-weeks	24-weeks	166.9	615.5
				36-weeks	36-weeks	≤60	444.3
				48-weeks	48-weeks	109.5	496.9
		ALA-08	Observation period	Baseline	Baseline	≤60	677.6
			Open-label period	12-weeks	12-weeks	≤60	591.2
				24-weeks	24-weeks	63.3	589
			Double-blind period	12-weeks	12-weeks	≤60	549.1
				24-weeks	24-weeks	260.6	513.6
				36-weeks	36-weeks	≤60	469.4
				48-weeks	48-weeks	73.4	526.3
		ALA-09	Observation period	Baseline	Baseline	83.1	459.6
			Open-label period	12-weeks	12-weeks	≤60	428.5
				24-weeks	24-weeks	109.1	505.5
			Double-blind period	12-weeks	12-weeks	126.3	482.4
				24-weeks	24-weeks	95.3	480.6
				36-weeks	36-weeks	94.4	437.2
				Discontinuation	-	欠測	-
		ALA-10	Observation period	Baseline	Baseline	69.9	1622.9
			Open-label period	12-weeks	12-weeks	79.4	1264
				24-weeks	24-weeks	181.9	2948.4
			Double-blind period	12-weeks	12-weeks	101.8	1789.8
				24-weeks	24-weeks	185	1920.5
				36-weeks	36-weeks	73.6	1997.8
				48-weeks	48-weeks	142.7	1809.3
		ALA-11	Observation period	Baseline	Baseline	≤60	572.7
			Open-label period	12-weeks	12-weeks	64.9	760
				24-weeks	24-weeks	60.4	1225.4
			Double-blind period	12-weeks	12-weeks	≤60	1226.2
				24-weeks	24-weeks	≤60	885.6
				36-weeks	36-weeks	65.8	997.9
				48-weeks	48-weeks	108.8	463
		ALA-12	Observation period	Baseline	Baseline	≤60	485.7
			Open-label period	12-weeks	12-weeks	≤60	599.7
				24-weeks	24-weeks	≤60	513.7
			Double-blind period	12-weeks	12-weeks	≤60	463.4
				Discontinuation	24-weeks	≤60	458.5
				Discontinuation	Discontinuation	≤60	458.5
		ALA-13	Observation period	Baseline	Baseline	67.7	513
			Open-label period	12-weeks	12-weeks	≤60	540.8
				24-weeks	24-weeks	214.5	422.8
			Double-blind period	12-weeks	12-weeks	91.8	492
				24-weeks	24-weeks	≤60	421.5
				36-weeks	36-weeks	79.5	371.9
				48-weeks	48-weeks	60.9	429.8
		ALA-14	Observation period	Baseline	Baseline	≤60	615.6
			Open-label period	12-weeks	12-weeks	≤60	779.6
				24-weeks	24-weeks	86.4	783
			Double-blind period	12-weeks	12-weeks	≤60	569.2
				24-weeks	-	欠測	-
				36-weeks	36-weeks	≤60	1765
				48-weeks	48-weeks	≤60	810.9
	Placebo
		PLA-01	Observation period	Baseline	Baseline	≤60	285.6
			Open-label period	12-weeks	12-weeks	≤60	316.1
				24-weeks	24-weeks	≤60	357.3
			Double-blind period	Discontinuation	12-weeks	≤60	379.7
				Discontinuation	Discontinuation	≤60	379.7
		PLA-02	Observation period	Baseline	Baseline	≤60	564.9
			Open-label period	12-weeks	12-weeks	≤60	498.1
				24-weeks	24-weeks	≤60	441.7
			Double-blind period	12-weeks	12-weeks	≤60	1108.9
				24-weeks	24-weeks	65.7	901.1
				36-weeks	36-weeks	≤60	845.9
				48-weeks	48-weeks	≤60	955.5
		PLA-03	Observation period	Baseline	Baseline	238.3	396.5
			Open-label period	12-weeks	12-weeks	269.7	391.5
				24-weeks	24-weeks	403.2	454.6
			Double-blind period	12-weeks	12-weeks	771.6	508
				24-weeks	24-weeks	347.2	427.8
				36-weeks	36-weeks	587.3	375.2
				48-weeks	48-weeks	317.4	356.1
		PLA-04	Observation period	Baseline	Baseline	≤60	476.9
			Open-label period	12-weeks	12-weeks	63.1	494.8
				24-weeks	24-weeks	138.3	539.6
			Double-blind period	Discontinuation	Discontinuation	83.6	456.3
		PLA-05	Observation period	Baseline	Baseline	≤60	405.7
			Open-label period	12-weeks	12-weeks	100.5	455.6
				24-weeks	24-weeks	64.4	408.6
			Double-blind period	12-weeks	12-weeks	76.6	410.7
				24-weeks	24-weeks	85.7	407.8
				36-weeks	36-weeks	≤60	413.5
				48-weeks	48-weeks	63.1	396.2
		PLA-06	Observation period	Baseline	Baseline	4481.2	1200.2
			Open-label period	12-weeks	12-weeks	3996.7	1818.3
				24-weeks	24-weeks	2115.1	1153
			Double-blind period	12-weeks	12-weeks	1233.1	808.9
				24-weeks	24-weeks	1631.3	712.9
				36-weeks	36-weeks	547.2	511.1
				48-weeks	48-weeks	1045.7	729
		PLA-07	Observation period	Baseline	Baseline	≤60	554.8
			Open-label period	12-weeks	12-weeks	≤60	606.1
				24-weeks	24-weeks	≤60	521.6
			Double-blind period	12-weeks	12-weeks	≤60	544.4
				Discontinuation	Discontinuation	71.8	454.3
		PLA-08	Observation period	Baseline	Baseline	1639.1	4171
			Open-label period	12-weeks	12-weeks	1628.7	ALQ
				24-weeks	24-weeks	1279.7	5858.5
			Double-blind period	Discontinuation	12-weeks	1353	4647.7
				Discontinuation	Discontinuation	1353	4647.7
		PLA-09	Observation period	Baseline	Baseline	277.6	1272.4
			Open-label period	12-weeks	12-weeks	536.2	1980.7
				24-weeks	24-weeks	357.3	1677.8
			Double-blind period	12-weeks	12-weeks	324.1	1261.7
				24-weeks	24-weeks	449.2	1503.4
				36-weeks	36-weeks	240.5	1358.2
				48-weeks	48-weeks	407.7	1695.3
		PLA-10	Observation period	Baseline	Baseline	≤60	425.7
			Open-label period	12-weeks	12-weeks	≤60	431.2
				24-weeks	24-weeks	≤60	339.7
			Double-blind period	12-weeks	12-weeks	≤60	376.6
				24-weeks	24-weeks	≤60	381.8
				36-weeks	36-weeks	≤60	434.3
				48-weeks	48-weeks	83	291.8
		PLA-11	Observation period	Baseline	Baseline	68.6	472.2
			Open-label period	12-weeks	12-weeks	≤60	519.8
				24-weeks	24-weeks	177.2	563.6
			Double-blind period	12-weeks	12-weeks	≤60	481.6
				Discontinuation	Discontinuation	185.9	518.9
		PLA-12	Observation period	Baseline	Baseline	744.9	849.8
			Open-label period	12-weeks	12-weeks	269.1	984.4
				24-weeks	24-weeks	373	1088.2
			Double-blind period	Discontinuation	Discontinuation	478.9	1062.3
		PLA-13	Observation period	Baseline	Baseline	≤60	440
			Open-label period	12-weeks	12-weeks	≤60	421.2
				24-weeks	24-weeks	≤60	413.2
			Double-blind period	Discontinuation	Discontinuation	≤60	506
		PLA-14	Observation period	Baseline	Baseline	≤60	434.3
			Open-label period	12-weeks	12-weeks	≤60	358.2
				24-weeks	24-weeks	90.1	338.2
			Double-blind period	12-weeks	12-weeks	74.1	350.4
				24-weeks	24-weeks	≤60	449
				36-weeks	36-weeks	≤60	364.7
				48-weeks	48-weeks	≤60	305.9

## Sheet: L3.1.1.2 List of lactate
	L3.1.1.2 List of lactate
	Analysis population: SAS
		SPP-004,Placebo was the assigned group during the double-blind period.
	# Clinically significant abnormalities
	Group
			Administration period	Time point at visit	Time point for analysis	Lactate
		No				(mg/dL)
	Open-label discontinued
		OD-01	Observation period	Baseline	Baseline	24.1 #
			Open-label period	1-week	1-week	15.4
				4-weeks	4-weeks	23.8 #
				12-weeks	12-weeks	17.5 #
				24-weeks	24-weeks	17.8 #
				Follow-up	Follow-up	13.2
		OD-02	Observation period	Baseline	Baseline	103.3 #
			Open-label period	1-week	1-week	108.9 #
				4-weeks	4-weeks	117.3 #
				12-weeks	12-weeks	54.6 #
				24-weeks	24-weeks	61.7 #
				Follow-up	Follow-up	69.1 #
		OD-03	Observation period	Baseline	Baseline	29.6 #
			Open-label period	1-week	1-week	19.7 #
				4-weeks	4-weeks	13.4 #
				12-weeks	12-weeks	13
				Discontinuation	Discontinuation	16.9
				Follow-up	-	13.2
		OD-04	Observation period	Baseline	Baseline	15.6
			Open-label period	1-week	1-week	13.8
				4-weeks	4-weeks	15.2
				12-weeks	12-weeks	9.3
				24-weeks	24-weeks	12.1
				Follow-up	Follow-up	15.4
		OD-05	Observation period	Baseline	Baseline	11.8
			Open-label period	1-week	1-week	10.3
				4-weeks	4-weeks	14.5
				12-weeks	12-weeks	14
				24-weeks	24-weeks	16.3
				Follow-up	Follow-up	9
		OD-06	Observation period	Baseline	Baseline	37.2 #
			Open-label period	1-week	1-week	27.2 #
				4-weeks	4-weeks	21.3 #
				12-weeks	12-weeks	34 #
				24-weeks	24-weeks	27 #
				Follow-up	Follow-up	19 #
		OD-07	Observation period	Baseline	Baseline	12.2
			Open-label period	1-week	1-week	16.7
				4-weeks	4-weeks	27.3 #
				12-weeks	12-weeks	16
				24-weeks	24-weeks	13.4
				Follow-up	Follow-up	16
		OD-08	Observation period	Baseline	Baseline	12.9
			Open-label period	1-week	1-week	13.7
				4-weeks	4-weeks	14.4
				12-weeks	12-weeks	11.8
				24-weeks	24-weeks	14.1
				Follow-up	Follow-up	9.3
		OD-09	Observation period	Baseline	Baseline	33.9
			Open-label period	1-week	1-week	21.9
				4-weeks	4-weeks	24.6
				12-weeks	12-weeks	23.9
				24-weeks	24-weeks	13
				Follow-up	Follow-up	26.7
		OD-10	Observation period	Baseline	Baseline	7.9
			Open-label period	1-week	1-week	7.4
				4-weeks	4-weeks	9.8
				12-weeks	12-weeks	6.8
				24-weeks	24-weeks	5
				Follow-up	Follow-up	4.9
		OD-11	Observation period	Baseline	Baseline	38.7
			Open-label period	1-week	1-week	32
				4-weeks	4-weeks	26.7
				12-weeks	12-weeks	25.3
				24-weeks	24-weeks	27.9
				Follow-up	Follow-up	27.8
		OD-12	Observation period	Baseline	Baseline	27.1
			Open-label period	1-week	1-week	13
				4-weeks	4-weeks	20.1
				12-weeks	12-weeks	17.1
				24-weeks	24-weeks	24.8
				Follow-up	Follow-up	14.3
		OD-13	Observation period	Baseline	Baseline	14.7
			Open-label period	1-week	1-week	12.5
				4-weeks	4-weeks	19
				12-weeks	12-weeks	14.6
				24-weeks	24-weeks	12.4
		OD-14	Observation period	Baseline	Baseline	17.2
			Open-label period	1-week	1-week	11.9
				4-weeks	4-weeks	23.2
				12-weeks	12-weeks	21
				24-weeks	24-weeks	16.2
				Follow-up	Follow-up	13.4
		OD-15	Observation period	Baseline	Baseline	12.2
			Open-label period	1-week	1-week	10.8
				4-weeks	4-weeks	11.6
				12-weeks	12-weeks	12.6
				24-weeks	24-weeks	19.8
				Follow-up	Follow-up	14
		OD-16	Observation period	Baseline	Baseline	37
			Open-label period	1-week	1-week	12.6
				4-weeks	4-weeks	15.8
				12-weeks	12-weeks	13.8
				24-weeks	24-weeks	10.2
				Follow-up	Follow-up	8.8
		OD-17	Observation period	Baseline	Baseline	47.7
			Open-label period	1-week	1-week	34.3
				4-weeks	4-weeks	33.3
				12-weeks	12-weeks	62.9
				24-weeks	24-weeks	43.8
				Follow-up	Follow-up	38
		OD-18	Observation period	Baseline	Baseline	21.8
			Open-label period	1-week	1-week	10.8
				4-weeks	4-weeks	8.2
				12-weeks	12-weeks	8.6
				24-weeks	24-weeks	10.2
				Follow-up	Follow-up	-
		OD-19	Observation period	Baseline	Baseline	17
			Open-label period	1-week	1-week	21.7
				4-weeks	4-weeks	20.5
				12-weeks	12-weeks	19.8
				24-weeks	24-weeks	15.2
				Follow-up	Follow-up	12
		OD-20	Observation period	Baseline	Baseline	23.5
			Open-label period	1-week	1-week	20.3
				4-weeks	4-weeks	27.4
				12-weeks	12-weeks	17.6
				24-weeks	24-weeks	26.2
				Follow-up	Follow-up	20.1
		OD-21	Observation period	Baseline	Baseline	18.9
			Open-label period	1-week	1-week	11
				4-weeks	4-weeks	18.2
				12-weeks	12-weeks	18.9
				24-weeks	24-weeks	15.2
		OD-22	Observation period	Baseline	Baseline	17
			Open-label period	1-week	1-week	17.7
				4-weeks	4-weeks	17.2
				12-weeks	12-weeks	22.2
				24-weeks	24-weeks	20.8
		OD-23	Observation period	Baseline	Baseline	7.9
			Open-label period	1-week	1-week	12.1
				4-weeks	4-weeks	13.1
				12-weeks	12-weeks	5.8
				24-weeks	24-weeks	12.3
		OD-24	Observation period	Baseline	Baseline	17.9
			Open-label period	1-week	1-week	21.5
				4-weeks	4-weeks	19.8
				12-weeks	12-weeks	18.2
				24-weeks	24-weeks	11.9
		OD-25	Observation period	Baseline	Baseline	7.5
			Open-label period	1-week	1-week	10.5
				4-weeks	4-weeks	11.2
				12-weeks	12-weeks	10.1
				24-weeks	24-weeks	-
		OD-26	Observation period	Baseline	Baseline	16.7
			Open-label period	1-week	1-week	10.1
				4-weeks	4-weeks	13.7
				12-weeks	12-weeks	14.8
				24-weeks	24-weeks	9.7
	SPP-004
		ALA-01	Observation period	Baseline	Baseline	19.4 #
			Open-label period	1-week	1-week	26.3 #
				4-weeks	4-weeks	22.1 #
				12-weeks	12-weeks	25.1 #
				24-weeks	24-weeks	37.2 #
			Double-blind period	Discontinuation	12-weeks	32.6 #
				Discontinuation	Discontinuation	32.6 #
				Follow-up	Follow-up	28.1 #
		ALA-02	Observation period	Baseline	Baseline	46.9 #
			Open-label period	1-week	1-week	18.6 #
				4-weeks	4-weeks	19.2 #
				12-weeks	12-weeks	13.1
				24-weeks	24-weeks	28.3 #
			Double-blind period	Discontinuation	Discontinuation	16.2
		ALA-03	Observation period	Baseline	Baseline	14.4
			Open-label period	1-week	1-week	9.1
				4-weeks	4-weeks	10.3
				12-weeks	12-weeks	13.1
				24-weeks	24-weeks	13.5
			Double-blind period	12-weeks	12-weeks	11.5
				24-weeks	24-weeks	20.8 #
				36-weeks	36-weeks	12.7
				48-weeks	48-weeks	14.2
		ALA-04	Observation period	Baseline	Baseline	28.3 #
			Open-label period	1-week	1-week	21.4 #
				4-weeks	4-weeks	14.9
				12-weeks	12-weeks	16.8
				24-weeks	24-weeks	21.2 #
			Double-blind period	12-weeks	12-weeks	11.6
				24-weeks	24-weeks	15.5
				36-weeks	36-weeks	10.7
				48-weeks	48-weeks	12.4
				Unscheduled	-	-
		ALA-05	Observation period	Baseline	Baseline	12.3
			Open-label period	1-week	1-week	21.4
				4-weeks	4-weeks	12
				12-weeks	12-weeks	36.6
				24-weeks	24-weeks	12
			Double-blind period	12-weeks	12-weeks	43.3
				24-weeks	24-weeks	19.9
				36-weeks	36-weeks	11.5
				48-weeks	48-weeks	15.6
		ALA-06	Observation period	Baseline	Baseline	33
			Open-label period	1-week	1-week	32.4
				4-weeks	4-weeks	35.7
				12-weeks	12-weeks	32.7
				24-weeks	24-weeks	28
			Double-blind period	12-weeks	12-weeks	36.4
				24-weeks	24-weeks	16.4
				36-weeks	36-weeks	20.8
				48-weeks	48-weeks	18.9
		ALA-07	Observation period	Baseline	Baseline	19.5
			Open-label period	1-week	1-week	9.4
				4-weeks	4-weeks	17.9
				12-weeks	12-weeks	19.8
				24-weeks	24-weeks	16.6
			Double-blind period	12-weeks	12-weeks	13.9
				24-weeks	24-weeks	16.2
				36-weeks	36-weeks	17.7
				48-weeks	48-weeks	18.6
		ALA-08	Observation period	Baseline	Baseline	16.8
			Open-label period	1-week	1-week	11.6
				4-weeks	4-weeks	13.6
				12-weeks	12-weeks	11.7
				24-weeks	24-weeks	14.6
			Double-blind period	12-weeks	12-weeks	8.9
				24-weeks	24-weeks	18.3
				36-weeks	36-weeks	16.5
				48-weeks	48-weeks	14.8
		ALA-09	Observation period	Baseline	Baseline	28
			Open-label period	1-week	1-week	17
				4-weeks	4-weeks	27.9
				12-weeks	12-weeks	19.8
				24-weeks	24-weeks	23.1
			Double-blind period	12-weeks	12-weeks	23.4
				24-weeks	24-weeks	17
				36-weeks	36-weeks	43.1
		ALA-10	Observation period	Baseline	Baseline	25
			Open-label period	1-week	1-week	26.3
				4-weeks	4-weeks	39
				12-weeks	12-weeks	26.8
				24-weeks	24-weeks	31.2
			Double-blind period	12-weeks	12-weeks	25.9
				24-weeks	24-weeks	42.9
				36-weeks	36-weeks	32.2
				48-weeks	48-weeks	32.7
		ALA-11	Observation period	Baseline	Baseline	16.6
			Open-label period	1-week	1-week	10.1
				4-weeks	4-weeks	16.3
				12-weeks	12-weeks	23.5
				24-weeks	24-weeks	22.8
			Double-blind period	12-weeks	12-weeks	18.4
				24-weeks	24-weeks	17
				36-weeks	36-weeks	11.9
				48-weeks	48-weeks	13.8
		ALA-12	Observation period	Baseline	Baseline	16.9
			Open-label period	1-week	1-week	24.1
				4-weeks	4-weeks	31.7
				12-weeks	12-weeks	22.2
				24-weeks	24-weeks	32.2
			Double-blind period	12-weeks	12-weeks	19.2
				Discontinuation	24-weeks	24.1
				Discontinuation	Discontinuation	24.1
				Follow-up	Follow-up	35.6
		ALA-13	Observation period	Baseline	Baseline	16
			Open-label period	1-week	1-week	19.6
				4-weeks	4-weeks	22.1
				12-weeks	12-weeks	16.7
				24-weeks	24-weeks	14
			Double-blind period	12-weeks	12-weeks	17.9
				24-weeks	24-weeks	17.7
				36-weeks	36-weeks	13.7
				48-weeks	48-weeks	20
		ALA-14	Observation period	Baseline	Baseline	30.1
			Open-label period	1-week	1-week	65
				4-weeks	4-weeks	93.4
				12-weeks	12-weeks	44
				24-weeks	24-weeks	19.9
			Double-blind period	12-weeks	12-weeks	59.4
				24-weeks	24-weeks	-
				36-weeks	36-weeks	81.9
				48-weeks	48-weeks	11.3
	Placebo
		PLA-01	Observation period	Baseline	Baseline	17.1 #
			Open-label period	1-week	1-week	15.3
				4-weeks	4-weeks	8.7
				12-weeks	12-weeks	10
				24-weeks	24-weeks	8.9
			Double-blind period	Discontinuation	12-weeks	6.4
				Discontinuation	Discontinuation	6.4
				Follow-up	Follow-up	6.6
		PLA-02	Observation period	Baseline	Baseline	12.5
			Open-label period	1-week	1-week	22.2 #
				4-weeks	4-weeks	10.8
				12-weeks	12-weeks	12.1
				24-weeks	24-weeks	17.6 #
			Double-blind period	12-weeks	12-weeks	13.6
				24-weeks	24-weeks	16.8
				36-weeks	36-weeks	19.5 #
				48-weeks	48-weeks	19.6 #
		PLA-03	Observation period	Baseline	Baseline	34 #
			Open-label period	1-week	1-week	65.2 #
				4-weeks	4-weeks	58.8 #
				12-weeks	12-weeks	41.8 #
				24-weeks	24-weeks	34.6
			Double-blind period	12-weeks	12-weeks	72.3 #
				24-weeks	24-weeks	32.4 #
				36-weeks	36-weeks	60.6 #
				48-weeks	48-weeks	60.9 #
		PLA-04	Observation period	Baseline	Baseline	13.7
			Open-label period	1-week	1-week	10.7
				4-weeks	4-weeks	10.5
				12-weeks	12-weeks	11.5
				24-weeks	24-weeks	9.2
			Double-blind period	Discontinuation	Discontinuation	14.9
				Follow-up	Follow-up	7.2
		PLA-05	Observation period	Baseline	Baseline	18.5
			Open-label period	1-week	1-week	21.7
				4-weeks	4-weeks	25.1
				12-weeks	12-weeks	19.9
				24-weeks	24-weeks	16.3
			Double-blind period	12-weeks	12-weeks	15.1
				24-weeks	24-weeks	17.3
				36-weeks	36-weeks	13.6
				48-weeks	48-weeks	25.9
		PLA-06	Observation period	Baseline	Baseline	8.5
			Open-label period	1-week	1-week	7.6
				4-weeks	4-weeks	9.6
				12-weeks	12-weeks	8.2
				24-weeks	24-weeks	10.5
			Double-blind period	12-weeks	12-weeks	9.1
				24-weeks	24-weeks	9.1
				36-weeks	36-weeks	9.6
				48-weeks	48-weeks	-
				Unscheduled	48-weeks	8.9
		PLA-07	Observation period	Baseline	Baseline	21.1
			Open-label period	1-week	1-week	25.3
				4-weeks	4-weeks	18.1
				12-weeks	12-weeks	43.2
				24-weeks	24-weeks	21.3
			Double-blind period	12-weeks	12-weeks	28.5
				Discontinuation	Discontinuation	27.7
				Follow-up	Follow-up	23.5
		PLA-08	Observation period	Baseline	Baseline	37.8
			Open-label period	1-week	1-week	34.9
				4-weeks	4-weeks	38.7
				12-weeks	12-weeks	44.3
				24-weeks	24-weeks	34.5
			Double-blind period	Discontinuation	12-weeks	32.2
				Discontinuation	Discontinuation	32.2
				Follow-up	Follow-up	35.7
		PLA-09	Observation period	Baseline	Baseline	27.9
			Open-label period	1-week	1-week	28.4
				4-weeks	4-weeks	24.5
				12-weeks	12-weeks	34.8
				24-weeks	24-weeks	30.6
			Double-blind period	12-weeks	12-weeks	19.6
				24-weeks	24-weeks	42.8
				36-weeks	36-weeks	27.3
				48-weeks	48-weeks	25
		PLA-10	Observation period	Baseline	Baseline	44.2
			Open-label period	1-week	1-week	14
				4-weeks	4-weeks	26
				12-weeks	12-weeks	21.6
				24-weeks	24-weeks	16
			Double-blind period	12-weeks	12-weeks	28.5
				24-weeks	24-weeks	32.2
				36-weeks	36-weeks	64.3
				48-weeks	48-weeks	24.9
		PLA-11	Observation period	Baseline	Baseline	14.1
			Open-label period	1-week	1-week	15.6
				4-weeks	4-weeks	13.9
				12-weeks	12-weeks	10.9
				24-weeks	24-weeks	11.1
			Double-blind period	12-weeks	12-weeks	15.7
				Discontinuation	Discontinuation	16.9
				Follow-up	Follow-up	12
		PLA-12	Observation period	Baseline	Baseline	28.8
			Open-label period	1-week	1-week	13.4
				4-weeks	4-weeks	19.3
				12-weeks	12-weeks	8
				24-weeks	24-weeks	16.7
			Double-blind period	Discontinuation	Discontinuation	17.4
				Follow-up	Follow-up	8.9
		PLA-13	Observation period	Baseline	Baseline	11.1
			Open-label period	1-week	1-week	12.5
				4-weeks	4-weeks	11.9
				12-weeks	12-weeks	16.2
				24-weeks	24-weeks	28.8
			Double-blind period	Discontinuation	Discontinuation	19.1
		PLA-14	Observation period	Baseline	Baseline	14.2
			Open-label period	1-week	1-week	17.5
				4-weeks	4-weeks	36.1
				12-weeks	12-weeks	24.2
				24-weeks	24-weeks	21.7
			Double-blind period	12-weeks	12-weeks	23.3
				24-weeks	24-weeks	28.4
				36-weeks	36-weeks	19.7
				48-weeks	48-weeks	15.1

## Sheet: DATA DICTIONARY FOR MINIMAL DAT
DATA DICTIONARY FOR MINIMAL DATA SET
Study Overview:
This dataset contains subject-level data from a clinical study evaluating SPP-004.
The dataset includes demographic information, efficacy assessments, discontinuation data, adverse events, and laboratory measurements.
Analysis Populations:
- SAS: Safety Analysis Set
- FAS: Full Analysis Set
- Registered cases: All enrolled subjects
Treatment Groups:
- SPP-004: Active treatment group
- Placebo: Placebo group
- OD: Open-label subjects
- ALA / PLA: Subject identifiers by group
--------------------------------------------------
1. DEMOGRAPHICS AND BASELINE CHARACTERISTICS
--------------------------------------------------
- Subject ID (No.): Unique identifier for each subject
- Group: Assigned treatment group during the double-blind period
- FAS: Inclusion in Full Analysis Set (Y/N)
#NAME?
- Primary disease: Primary diagnosis (e.g., Leigh syndrome, MELAS)
- Other disease: Comorbid conditions
- Age at onset: Age at disease onset (years)
- Age at diagnosis: Age at diagnosis (years)
- Family history: Presence of family history (Yes/No)
- Medical history: Relevant medical history (Yes/No)
- Complications: Presence of complications (Yes/No)
- Open-label discontinued: Whether discontinued during open-label period
--------------------------------------------------
2. EFFICACY ASSESSMENTS
--------------------------------------------------
- Status of inadequate efficacy: Indicator of insufficient efficacy (Y/N)
- Age of onset: Stratification variable (<1 year / ≥1 year)
- Days until inadequate efficacy: Number of days until inadequate efficacy observed
- 24/36/48-weeks: Efficacy status at each time point (Y/N)
--------------------------------------------------
3. DISCONTINUATION DATA
--------------------------------------------------
- Days from first administration: Number of days since first dose
- Open-label period / DB-period: Study phase when discontinued
- Reason for discontinuation: Description of reason (e.g., lack of efficacy, adverse event, withdrawal of consent)
--------------------------------------------------
4. ADVERSE EVENTS
--------------------------------------------------
- Event No.: Sequential number of adverse event per subject
- Days: Days from first administration
- Severity: Mild / Moderate / Severe
- Seriousness: Serious / Non-serious (defined per protocol)
- Period: Study phase (Open-label / Double-blind)
- SOC/PT: System Organ Class / Preferred Term (MedDRA)
- Outcome date: End date and duration of event
- Outcome: Recovered / Not recovered / Recovering
- Causality: Relationship to investigational product (e.g., Not related, Possible)
- Action taken: Medical action (e.g., concomitant medication)
- Action for investigational product: Continued / Discontinued / Other
- Open-label discontinued: Whether subject discontinued
Seriousness criteria include:
(a) death, (b) life-threatening, (c) hospitalization, (d) disability,
(e) risk of disability, (f) medically important condition, (g) congenital anomaly
--------------------------------------------------
5. NPMDS (EFFICACY SCORE)
--------------------------------------------------
- Administration period: Observation / Open-label / Double-blind
- Time point at visit: Visit time (e.g., Baseline, 12-weeks)
- Time point for analysis: Analysis time point
- Section I–IV: NPMDS component scores
- Cranial nervous symptoms: Neurological symptom score
- Myopathy symptoms: Muscle symptom score
- Age at consent: Age at consent
- totalGoukei: Total NPMDS score
- ChangeHenkaRyo: Change from baseline
--------------------------------------------------
6. LABORATORY DATA
--------------------------------------------------
- Blood FGF21 (pg/mL): Fibroblast growth factor 21 level
- Blood GDF-15 (pg/mL): Growth differentiation factor 15 level
- Lactate (mg/dL): Blood lactate level
Notes:
- ALQ: Above limit of quantification
- ≤ value: Below limit of quantification
--------------------------------------------------
7. TIME VARIABLES
--------------------------------------------------
Study periods:
- Observation period
- Open-label period
- Double-blind period
- Discontinuation
- Follow-up
- Unscheduled
Time points:
- Baseline, 1-, 4-, 8-, 12-, 16-, 20-, 24-, 28-, 32-, 36-, 40-, 44-, 48-weeks
--------------------------------------------------
8. DATA STRUCTURE
--------------------------------------------------
- Data are organized in long format (one row per subject per time point)
- Repeated measurements over time
- Missing values represented as "-", "/", or blank

[truncated: 1 more sheets: README]
